# Supplementary material for: Influence of inflammatory and metabolic factors on keratoconus risk: a causal inference analysis
Source: Eye (Lond). 2026 Feb 19;40(6):842–7. doi: 10.1038/s41433-026-04281-y (PMC13062002; doi:10.1038/s41433-026-04281-y)
Supplement: Supplementary file 1 — Supplementary Table 1 [file 41433_2026_4281_MOESM1_ESM.xlsx]

## Sheet: Supplementary Table 1
	Supplementary Table 1. The list of all SNPs chosen as instruments for the various Mendelian Randomization analyses reported.
SNP	Chr	Pos	Exposure	FirstAuthor	Effect_Allele	Other_Allele	Beta	SE	P	Beta.KC	SE.KC	P.KC	Allele Freq	N	R2	F for each instrument	F-test
rs301816	1	8505058	adult asthma	Ferrera	G	A	0.0478373	0.009	2.1e-08	-0.008648	0.028219	0.75925	0.4504	36909.6	0.0503531	1957.06	63.1868
rs2056625	1	167420299	adult asthma	Ferrera	A	G	0.0582689	0.009	5.6e-12	-0.013584	0.028402	0.632474	0.366446	36909.6	0.0700672	2781.01
rs17668708	1	198640488	adult asthma	Ferrera	T	C	0.0916672	0.014	2.4e-11	-0.108911	0.049046	0.026401	0.0895596	36909.6	0.060903	2393.69
rs12470864	2	102926362	adult asthma	Ferrera	A	G	0.0989399	0.009	2.3e-30	0.050223	0.028538	0.078443	0.368663	36909.6	0.202526	9373.57
rs34290285	2	242698640	adult asthma	Ferrera	A	G	0.0953102	0.01	2.9e-23	-0.077962	0.034737	0.024831	0.261488	36909.6	0.155932	6818.64
rs4491851	3	33083985	adult asthma	Ferrera	G	A	0.0544882	0.008	1e-10	0.01797	0.029796	0.546468	0.463767	36909.6	0.0656305	2592.55
rs6441084	3	156310776	adult asthma	Ferrera	A	C	0.0544882	0.01	2.6e-08	-0.006059	0.033528	0.856573	0.284201	36909.6	0.053687	2093.99
rs62296577	3	176849740	adult asthma	Ferrera	T	C	0.0516432	0.009	6.4e-09	0.00821	0.029744	0.782534	0.358315	36909.6	0.0545081	2127.86
rs11715524	3	195762492	adult asthma	Ferrera	G	A	0.0516432	0.008	1.2e-09	-0.039686	0.031358	0.205647	0.487111	36909.6	0.0592278	2323.71
rs190438685	4	39390445	adult asthma	Ferrera	T	C	0.202941	0.035	7e-09	-0.037143	0.1356	0.784151	0.0103326	36909.6	0.0374356	1435.47
rs17454584	4	123353432	adult asthma	Ferrera	G	A	0.064851	0.01	2.2e-10	0.002005	0.033761	0.952634	0.224299	36909.6	0.0650432	2567.74
rs11742240	5	35881376	adult asthma	Ferrera	T	G	0.0610951	0.009	6.1e-11	-0.025279	0.031962	0.428991	0.270727	36909.6	0.0655061	2587.29
rs1898671	5	110408002	adult asthma	Ferrera	T	C	0.0788112	0.009	5.5e-19	0.017599	0.029315	0.548314	0.339714	36909.6	0.123842	5217.06
rs6866614	5	131787137	adult asthma	Ferrera	A	G	0.0723207	0.009	2e-17	-0.018116	0.028483	0.524771	0.405605	36909.6	0.112086	4659.29
rs2428494	6	2615713	adult asthma	Ferrera	A	T	0.10075	0.008	5.3e-33	0.044217	0.032922	0.179222	0.409316	36909.6	0.218148	10298.3
rs116189786	6	32593677	adult asthma	Ferrera	G	A	0.219938	0.024	3.2e-20	0.003065	0.109976	0.977756	0.0519864	36909.6	0.211911	9924.73
rs58521088	6	90985198	adult asthma	Ferrera	T	A	0.07139	0.009	5.1e-16	0.001655	0.029348	0.955009	0.325023	36909.6	0.099386	4073.11
rs57585717	7	28149255	adult asthma	Ferrera	A	G	0.076961	0.013	3.2e-09	0.072861	0.040549	0.072367	0.15308	36909.6	0.0682575	2703.92
rs992969	9	6209697	adult asthma	Ferrera	A	G	0.108854	0.01	2.4e-29	0.001239	0.034499	0.971333	0.251401	36909.6	0.198224	9125.2
rs12722502	10	6093139	adult asthma	Ferrera	T	C	0.212689	0.032	1.9e-11	-0.201757	0.129171	0.118296	0.0106868	36909.6	0.0425128	1638.8
rs1775554	10	9054340	adult asthma	Ferrera	C	A	0.103459	0.008	3e-34	-0.071503	0.028424	0.011904	0.401755	36909.6	0.228677	10942.7
rs28415845	11	1145844	adult asthma	Ferrera	T	C	0.0676586	0.009	2.9e-13	0.004055	0.034682	0.906903	0.310702	36909.6	0.0871455	3523.58
rs174535	11	61551356	adult asthma	Ferrera	C	T	0.0639133	0.009	5.1e-13	0.063885	0.029278	0.02913	0.341685	36909.6	0.0816752	3282.72
rs7936312	11	76293726	adult asthma	Ferrera	T	G	0.0852598	0.008	6.1e-24	0.093846	0.027931	0.000784	0.474392	36909.6	0.161115	7088.81
rs1784775	11	111472460	adult asthma	Ferrera	T	C	0.0544882	0.009	3.4e-09	0.025924	0.030139	0.389707	0.315768	36909.6	0.0570195	2231.83
rs2544026	12	48186563	adult asthma	Ferrera	A	T	0.0582689	0.01	1.7e-09	-0.031343	0.033201	0.345145	0.224315	36909.6	0.0525128	2045.65
rs7302200	12	56449435	adult asthma	Ferrera	A	G	0.0685928	0.009	1.8e-14	0.056004	0.029585	0.05837	0.30967	36909.6	0.0894047	3623.89
rs1059513	12	57489709	adult asthma	Ferrera	C	T	0.112435	0.013	5.3e-17	0.04684	0.044885	0.29668	0.10502	36909.6	0.105618	4358.69
rs4771332	13	100070457	adult asthma	Ferrera	T	C	0.0592119	0.009	9.8e-11	-0.014922	0.032089	0.641947	0.326979	36909.6	0.0685825	2717.75
rs7183955	15	61049569	adult asthma	Ferrera	C	A	0.0676586	0.011	4.3e-10	-0.142329	0.03909	0.000274	0.196489	36909.6	0.0642428	2533.97
rs72743461	15	67441750	adult asthma	Ferrera	A	C	0.0925792	0.01	1.7e-20	0.013388	0.032937	0.684414	0.234925	36909.6	0.136933	5856.02
rs35441874	16	11213021	adult asthma	Ferrera	A	T	0.0778865	0.01	1.1e-15	-0.015748	0.034426	0.647361	0.251817	36909.6	0.101593	4173.8
rs3024655	16	27369502	adult asthma	Ferrera	A	G	0.124869	0.018	1.1e-12	-0.131612	0.06005	0.028422	0.076963	36909.6	0.0984595	4031
rs8067124	17	38869490	adult asthma	Ferrera	T	A	0.227136	0.033	6.6e-12	0.157837	0.118136	0.181512	0.0224053	36909.6	0.100445	4121.35
rs117710327	19	33726578	adult asthma	Ferrera	A	C	0.1415	0.017	9.3e-17	-0.094947	0.062828	0.130719	0.0641669	36909.6	0.106873	4416.66
rs11088309	21	36464631	adult asthma	Ferrera	G	C	0.0843411	0.012	2.4e-12	0.094199	0.039049	0.015872	0.130798	36909.6	0.0718867	2858.82
rs10910095	1	2510755	all allergies	Ferrera	A	G	-0.0411419	0.0073	2.7e-08	0.011085	0.042557	0.794497	0.146335	180419	0.000422898	76.3309	70.6145
rs301806	1	8482078	all allergies	Ferrera	C	T	-0.0468836	0.005	1.8e-20	-0.009513	0.028225	0.736088	0.446166	180419	0.00108629	196.201
rs760805	1	25251923	all allergies	Ferrera	A	T	-0.0372958	0.0051	6.4e-13	-0.048191	0.030487	0.113934	0.452125	180419	0.000689112	124.414
rs7512552	1	150265704	all allergies	Ferrera	T	C	-0.0305292	0.0049	1.4e-09	0.052863	0.027742	0.056728	0.470819	180419	0.000464429	83.8305
rs61816761	1	152285861	all allergies	Ferrera	A	G	0.202124	0.0211	7.4e-21	0.10421	0.110986	0.347747	0.0135356	180419	0.001091	197.052
rs2228145	1	154426970	all allergies	Ferrera	C	A	0.0372958	0.005	4.3e-13	0.040067	0.028367	0.157801	0.368186	180419	0.000647152	116.834
rs2070901	1	161185058	all allergies	Ferrera	T	G	0.0382587	0.0056	1.3e-11	0.027206	0.031382	0.385981	0.276363	180419	0.000585452	105.688
rs2988277	1	167431352	all allergies	Ferrera	T	C	-0.0392207	0.0051	4e-14	-0.022016	0.030357	0.468316	0.357761	180419	0.000706888	127.626
rs4090390	1	173146921	all allergies	Ferrera	A	C	0.0468836	0.0058	1.3e-15	0.022072	0.031881	0.48875	0.257006	180419	0.00083946	151.581
rs697852	1	226914734	all allergies	Ferrera	G	A	-0.0401818	0.0066	1.6e-09	-0.000508	0.036673	0.988952	0.172374	180419	0.000460675	83.1526
rs10174949	2	8442248	all allergies	Ferrera	A	G	-0.0639133	0.0054	7.3e-31	-0.112358	0.031703	0.000397	0.27781	180419	0.00163913	296.214
rs4671601	2	64836267	all allergies	Ferrera	T	C	-0.0382587	0.0064	8.8e-09	-0.059255	0.037503	0.1141	0.192763	180419	0.000455528	82.2232
rs10865050	2	102941311	all allergies	Ferrera	A	G	-0.122218	0.0073	7e-61	-0.08565	0.040763	0.035645	0.145981	180419	0.00372445	674.471
rs4848612	2	112388538	all allergies	Ferrera	G	A	-0.0372958	0.0058	2.3e-10	0.041774	0.034356	0.223993	0.239005	180419	0.000505986	91.3354
rs1143633	2	113590467	all allergies	Ferrera	T	C	-0.0334348	0.0052	1.7e-10	-0.057719	0.029227	0.048297	0.344857	180419	0.000505129	91.1806
rs74847330	2	143831599	all allergies	Ferrera	G	A	-0.0468836	0.0076	1.8e-09	-0.042717	0.044455	0.336599	0.113289	180419	0.000441613	79.7103
rs1064213	2	198950240	all allergies	Ferrera	A	G	-0.0344014	0.0049	5.4e-12	-0.047193	0.029679	0.111805	0.481845	180419	0.000590949	106.681
rs13384448	2	228707862	all allergies	Ferrera	C	T	-0.0411419	0.0058	2.8e-12	0.015759	0.034488	0.647741	0.254173	180419	0.000641752	115.858
rs1057258	2	234115629	all allergies	Ferrera	T	C	-0.0440169	0.0067	1.4e-10	-0.042792	0.036414	0.239915	0.190129	180419	0.000596668	107.714
rs34290285	2	242698640	all allergies	Ferrera	A	G	-0.0788112	0.0064	4e-33	-0.077962	0.034737	0.024831	0.261488	180419	0.00239892	433.85
rs6776757	3	33069091	all allergies	Ferrera	A	G	-0.0324672	0.005	3.1e-10	0.012237	0.02794	0.661422	0.486064	180419	0.00052665	95.0674
rs61192126	3	72394852	all allergies	Ferrera	C	T	-0.0363319	0.0055	8.9e-11	0.014121	0.03233	0.662302	0.301247	180419	0.000555717	100.317
rs13088318	3	101242751	all allergies	Ferrera	G	A	-0.0305292	0.0053	8.6e-09	-0.011636	0.031271	0.709832	0.314767	180419	0.000402058	72.5678
rs60946162	3	188133336	all allergies	Ferrera	T	C	0.0401818	0.0051	8.6e-15	0.049961	0.029604	0.091479	0.435433	180419	0.000793826	143.335
rs80064395	3	196372546	all allergies	Ferrera	T	C	-0.0676586	0.0094	1.6e-12	-0.18646	0.058185	0.001359	0.0696643	180419	0.000593371	107.119
rs10033073	4	4775401	all allergies	Ferrera	G	A	0.0392207	0.0059	1.2e-10	0.03353	0.02951	0.255849	0.368217	180419	0.000715703	129.219
rs227275	4	103593898	all allergies	Ferrera	A	C	-0.0334348	0.005	3.7e-11	-0.015034	0.027777	0.588372	0.474469	180419	0.000557485	100.637
rs4145717	4	123316076	all allergies	Ferrera	T	G	0.0573251	0.0052	9.2e-27	0.010638	0.031542	0.735927	0.338867	180419	0.00147244	266.047
rs7717955	5	35862841	all allergies	Ferrera	T	C	-0.0704585	0.0055	9.1e-36	-0.029638	0.031998	0.35431	0.267601	180419	0.00194595	351.77
rs7714574	5	40492655	all allergies	Ferrera	C	T	-0.0314987	0.005	5.9e-10	-0.032412	0.030146	0.282281	0.439359	180419	0.000488786	88.2292
rs6594499	5	110470137	all allergies	Ferrera	A	C	-0.0723207	0.005	4.6e-46	-0.016569	0.029706	0.577038	0.491561	180419	0.00261439	472.922
rs250308	5	118684297	all allergies	Ferrera	T	C	0.0305292	0.0051	4e-09	0.026139	0.028755	0.363323	0.380813	180419	0.000439536	79.3353
rs848	5	131996500	all allergies	Ferrera	A	C	0.0657877	0.0063	1.5e-24	0.050313	0.036769	0.171184	0.22567	180419	0.00151259	273.312
rs10068717	5	141494934	all allergies	Ferrera	C	T	-0.0411419	0.0052	4.8e-15	-0.027745	0.029031	0.339214	0.363659	180419	0.0007834	141.451
rs2910162	5	159909345	all allergies	Ferrera	A	G	-0.0324672	0.0053	2.5e-09	0.041911	0.031222	0.179465	0.355821	180419	0.000483234	87.2265
rs13153019	5	176782218	all allergies	Ferrera	C	T	0.0344014	0.0059	1.3e-08	0.063816	0.033736	0.058552	0.2498	180419	0.00044356	80.062
rs34004019	6	4055147	all allergies	Ferrera	G	A	-0.0962189	0.0062	3.8e-52	-0.018497	0.043426	0.670164	0.163074	180419	0.0025271	457.091
rs9372120	6	106667535	all allergies	Ferrera	G	T	0.0411419	0.0062	4.2e-11	0.021692	0.037481	0.562785	0.192947	180419	0.000527157	95.159
rs5029937	6	138195151	all allergies	Ferrera	T	G	-0.0778865	0.0136	2.4e-08	0.10498	0.078927	0.183471	0.0400062	180419	0.000465962	84.1074
rs9383820	6	157419508	all allergies	Ferrera	T	C	-0.0363319	0.0063	1.2e-08	-0.020025	0.037609	0.594431	0.213459	180419	0.000443244	80.0049
rs6461503	7	20560996	all allergies	Ferrera	T	C	0.0382587	0.0049	1.7e-14	0.045794	0.029629	0.122204	0.493271	180419	0.000731732	132.115
rs6977955	7	28156887	all allergies	Ferrera	T	C	0.0449734	0.0061	7.1e-13	0.065193	0.03567	0.06761	0.235387	180419	0.000728056	131.451
rs17664743	7	50253897	all allergies	Ferrera	A	G	0.0411419	0.0061	6.2e-11	0.019796	0.035816	0.580479	0.231568	180419	0.000602398	108.749
rs4296977	7	77018542	all allergies	Ferrera	C	T	0.0535408	0.0071	2.1e-13	0.012947	0.040044	0.746468	0.135202	180419	0.000670343	121.023
rs6990534	8	128814091	all allergies	Ferrera	A	G	0.0411419	0.0054	6.4e-14	0.07888	0.031807	0.013159	0.304142	180419	0.000716468	129.357
rs144829310	9	6208030	all allergies	Ferrera	T	G	0.0861777	0.0068	1.2e-35	0.001248	0.040415	0.975348	0.163043	180419	0.00202687	366.427
rs10760123	9	123650534	all allergies	Ferrera	T	G	0.0314987	0.0053	5.2e-09	0.074912	0.030979	0.01562	0.346612	180419	0.000449396	81.1158
rs12551834	9	131613191	all allergies	Ferrera	A	G	-0.0563803	0.0093	3e-09	-0.069349	0.055029	0.20757	0.0877271	180419	0.000508796	91.843
rs61839660	10	6094697	all allergies	Ferrera	T	C	0.076961	0.0085	4.4e-19	0.053466	0.051373	0.29798	0.0807977	180419	0.000879796	158.871
rs12413578	10	9049253	all allergies	Ferrera	T	C	-0.0907544	0.0082	1.3e-27	0.118059	0.049374	0.016819	0.0944872	180419	0.00140939	254.64
rs2893907	10	64382359	all allergies	Ferrera	A	C	-0.0305292	0.005	1.8e-09	-0.005894	0.028192	0.834393	0.447582	180419	0.000460894	83.1922
rs10883723	10	104225832	all allergies	Ferrera	C	T	0.0295588	0.0052	1.6e-08	0.038171	0.031173	0.220749	0.338312	180419	0.000391178	70.6034
rs479844	11	65551957	all allergies	Ferrera	A	G	-0.0372958	0.005	1.6e-13	-0.061671	0.030089	0.040422	0.457268	180419	0.000690408	124.648
rs7936323	11	76293758	all allergies	Ferrera	A	G	0.0843411	0.0049	2.2e-63	0.092556	0.027917	0.00092	0.474838	180419	0.00354771	642.351
rs59593577	11	95425526	all allergies	Ferrera	T	C	-0.0516432	0.0075	1.6e-11	-0.158331	0.047448	0.000852	0.140561	180419	0.000644372	116.332
rs7130753	11	111470567	all allergies	Ferrera	T	C	-0.0440169	0.0056	7e-15	0.03113	0.030963	0.314696	0.279612	180419	0.000780532	140.932
rs12365699	11	118743286	all allergies	Ferrera	A	G	-0.0592119	0.0067	5.1e-18	0.013189	0.037434	0.724608	0.168802	180419	0.000983851	177.68
rs56129466	11	128158189	all allergies	Ferrera	G	A	-0.0459289	0.0061	1.9e-13	0.0029	0.034445	0.932891	0.210687	180419	0.0007016	126.671
rs55726902	12	48196982	all allergies	Ferrera	A	G	-0.0497421	0.006	2.6e-16	-0.026714	0.033796	0.429276	0.210718	180419	0.000823023	148.611
rs1059513	12	57489709	all allergies	Ferrera	C	T	-0.0806579	0.0081	1e-22	0.04684	0.044885	0.29668	0.10502	180419	0.00122295	220.913
rs7137828	12	111932800	all allergies	Ferrera	C	T	-0.0324672	0.005	2.2e-10	-0.023082	0.027927	0.408532	0.451509	180419	0.000522102	94.2461
rs6489785	12	121363724	all allergies	Ferrera	T	C	0.0421012	0.0051	1.6e-15	0.069348	0.03237	0.032185	0.374284	180419	0.000830227	149.913
rs9573092	13	73627275	all allergies	Ferrera	G	A	-0.0295588	0.0052	2.7e-08	-0.115743	0.031676	0.00026	0.365676	180419	0.000405332	73.1591
rs2104047	14	68754417	all allergies	Ferrera	T	C	0.0411419	0.0054	1.6e-13	0.005364	0.03203	0.866995	0.309162	180419	0.000723039	130.544
rs9323612	14	75968608	all allergies	Ferrera	G	A	-0.0314987	0.0053	8.6e-09	0.027488	0.031536	0.3834	0.331013	180419	0.000439417	79.3139
rs9989163	14	103235012	all allergies	Ferrera	A	G	0.0285875	0.005	1.9e-08	0.018113	0.031558	0.566019	0.468879	180419	0.000407038	73.4672
rs12440045	15	41782684	all allergies	Ferrera	A	C	-0.0324672	0.0051	4.9e-10	-0.006426	0.029749	0.828962	0.457607	180419	0.00052327	94.4571
rs10519067	15	61068347	all allergies	Ferrera	A	G	-0.0535408	0.0073	9.3e-13	-0.133287	0.042236	0.001608	0.13668	180419	0.000676513	122.138
rs56375023	15	67448363	all allergies	Ferrera	A	G	0.0704585	0.0059	8.2e-32	0.015077	0.032922	0.647008	0.235402	180419	0.00178706	322.996
rs3540	15	91045408	all allergies	Ferrera	A	G	-0.0353671	0.0053	3.3e-11	-0.02658	0.03007	0.376723	0.333939	180419	0.000556431	100.446
rs11644510	16	11277358	all allergies	Ferrera	T	C	-0.0695261	0.0053	6.1e-38	-0.009229	0.030871	0.764982	0.380182	180419	0.00227814	411.958
rs71368508	17	4521473	all allergies	Ferrera	A	C	-0.116894	0.0191	2e-09	-0.203859	0.121872	0.094382	0.0144595	180419	0.00038944	70.2895
rs921650	17	38069076	all allergies	Ferrera	G	A	-0.0573251	0.0049	5.7e-30	-0.005307	0.027819	0.848679	0.49886	180419	0.00164307	296.929
rs7214661	17	43430696	all allergies	Ferrera	G	A	0.0314987	0.0054	1.2e-08	0.028586	0.029393	0.330755	0.353295	180419	0.000453376	81.8344
rs9889262	17	47398070	all allergies	Ferrera	A	T	0.0421012	0.0051	9.7e-16	0.005391	0.03093	0.861615	0.361133	180419	0.000817892	147.684
rs4801001	18	52336175	all allergies	Ferrera	T	C	0.0305292	0.0051	5.9e-09	0.016834	0.030151	0.576637	0.402941	180419	0.000448456	80.946
rs4574025	18	60009814	all allergies	Ferrera	C	T	-0.0295588	0.005	6.8e-09	0.010433	0.02967	0.725111	0.459332	180419	0.000433971	78.3305
rs10414065	19	33721455	all allergies	Ferrera	T	C	-0.0934903	0.0106	6.1e-18	-0.118472	0.062147	0.056624	0.0650447	180419	0.00106308	192.004
rs3787184	20	50157837	all allergies	Ferrera	G	A	-0.0478373	0.0066	1.1e-12	-0.070116	0.039688	0.077294	0.192331	180419	0.000710962	128.362
rs6011033	20	62322699	all allergies	Ferrera	A	G	-0.0459289	0.006	3.5e-14	-0.109354	0.034267	0.001423	0.213828	180419	0.000709226	128.048
rs73205303	21	36467830	all allergies	Ferrera	A	G	0.0430595	0.0069	7.9e-10	0.089685	0.038115	0.018642	0.138004	180419	0.000441128	79.6228
rs76081789	21	44846426	all allergies	Ferrera	C	T	-0.0629748	0.0108	1.3e-08	0.051246	0.0582	0.378575	0.0630274	180419	0.000468403	84.5482
rs5758343	22	41816652	all allergies	Ferrera	A	T	0.0468836	0.0061	4.8e-14	0.07355	0.033706	0.029123	0.215214	180419	0.000742495	134.059
rs3771180	2	102337157	all asthma	Demenais	T	G	-0.174246	0.0187462	1.47e-20	-0.084825	0.040567	0.036549	0.145858	39846	0.00756516	303.739	68.8516
rs10455025	5	111069301	all asthma	Demenais	C	A	0.140203	0.0134563	2.03e-25	0.032002	0.031043	0.302572	0.342285	39846	0.00885054	355.808
rs20541	5	132660272	all asthma	Demenais	A	G	0.11964	0.0155377	1.36e-14	0.061344	0.036945	0.096825	0.213382	39846	0.00480512	192.389
rs7705042	5	142112854	all asthma	Demenais	C	A	-0.0795664	0.0129698	8.53e-10	-0.027067	0.029007	0.350752	0.363489	39846	0.00292945	117.07
rs1233578	6	28744470	all asthma	Demenais	G	A	0.104861	0.017965	5.32e-09	0.053417	0.051413	0.298802	0.151324	39846	0.00282427	112.855
rs9272346	6	32636595	all asthma	Demenais	G	A	-0.147072	0.0133172	2.35e-28	0.03696	0.045678	0.418432	0.483662	39846	0.0108036	435.18
rs2325291	6	90276967	all asthma	Demenais	A	G	-0.0955447	0.01336	8.58e-13	0.001476	0.029382	0.959932	0.322913	39846	0.00399184	159.696
rs10957979	8	80377552	all asthma	Demenais	A	G	0.0739156	0.0132341	2.33e-08	0.083991	0.030585	0.006045	0.367508	39846	0.00253994	101.464
rs992969	9	6209697	all asthma	Demenais	A	G	0.158148	0.0141255	4.27e-29	0.001239	0.034499	0.971333	0.251401	39846	0.009414	378.675
rs1663687	10	9012824	all asthma	Demenais	A	G	-0.0843102	0.0131665	1.52e-10	-0.071535	0.028433	0.011892	0.40174	39846	0.00341685	136.614
rs2155219	11	76588150	all asthma	Demenais	G	T	-0.105003	0.0132994	2.9e-15	-0.079757	0.027922	0.004298	0.490391	39846	0.00551079	220.8
rs167769	12	57109992	all asthma	Demenais	T	C	0.0759483	0.013024	5.5e-09	-0.01094	0.02901	0.706094	0.364875	39846	0.00267343	106.811
rs10519067	15	60776148	all asthma	Demenais	A	G	-0.120823	0.0188606	1.49e-10	-0.133287	0.042236	0.001608	0.13668	39846	0.00344516	137.75
rs17293632	15	67150258	all asthma	Demenais	T	C	0.117968	0.0146683	8.81e-16	0.011724	0.032942	0.721916	0.234432	39846	0.00499527	200.041
rs12935657	16	11125184	all asthma	Demenais	A	G	-0.103741	0.0147559	2.06e-12	-0.032383	0.032206	0.314649	0.25	39846	0.00403582	161.463
rs2305479	17	39905964	all asthma	Demenais	T	C	-0.178219	0.0130078	1e-42	0.005586	0.027806	0.840765	0.487265	39846	0.0158707	642.58
rs17637472	17	49384071	all asthma	Demenais	A	G	0.0776754	0.0131272	3.28e-09	-0.000338	0.030498	0.991164	0.387311	39846	0.0028635	114.427
rs36016881	1	8051241	CD	Liu	G	A	-0.108961	0.0170379	1.6e-10	-0.031243	0.038642	0.418796	0.166508	31758.2	0.0032954	105.002	86.2043
rs7517847	1	67681669	CD	Liu	G	T	-0.335814	0.0124758	1.38e-159	0.042057	0.028248	0.136507	0.417616	31758.2	0.0548547	1843.2
rs17391694	1	78623626	CD	Liu	T	C	-0.119051	0.0199954	2.62e-09	0.004874	0.044194	0.912161	0.107376	31758.2	0.00271689	86.5186
rs2476601	1	114377568	CD	Liu	A	G	-0.18506	0.0219839	3.83e-17	0.110096	0.047288	0.019924	0.08283	31758.2	0.00520346	166.117
rs2641348	1	120437884	CD	Liu	G	A	-0.121336	0.0198422	9.65e-10	-0.011697	0.045604	0.79756	0.116739	31758.2	0.00303609	96.7144
rs11264426	1	155940948	CD	Liu	T	G	0.0887364	0.0138532	1.5e-10	0.012724	0.032162	0.692407	0.271635	31758.2	0.00311579	99.2613
rs10800309	1	161472158	CD	Liu	A	G	0.0904086	0.0126389	8.48e-13	-0.057921	0.031727	0.067922	0.340268	31758.2	0.00366976	116.974
rs12411259	1	172866210	CD	Liu	A	G	0.134364	0.0137443	1.43e-22	0.019594	0.03386	0.562836	0.272082	31758.2	0.00715119	228.745
rs10798069	1	186875459	CD	Liu	T	G	-0.070387	0.0119822	4.25e-09	-0.059889	0.027821	0.031367	0.484663	31758.2	0.00247483	78.7913
rs2488401	1	197702401	CD	Liu	T	C	0.12051	0.0146647	2.07e-16	-0.010241	0.036609	0.779688	0.206976	31758.2	0.00476741	152.13
rs35730213	1	200874229	CD	Liu	C	G	-0.151105	0.0138184	7.84e-28	-0.069232	0.033669	0.039777	0.249754	31758.2	0.00855665	274.089
rs3024505	1	206939904	CD	Liu	A	G	0.165311	0.0159634	3.95e-25	0.045522	0.037991	0.230803	0.147798	31758.2	0.00688406	220.141
rs13407913	2	25097644	CD	Liu	G	A	0.114508	0.0119519	9.64e-22	0.002847	0.028151	0.919425	0.451278	31758.2	0.00649379	207.579
rs780094	2	27741237	CD	Liu	T	C	0.116483	0.0120611	4.56e-22	0.026029	0.028621	0.3631	0.397552	31758.2	0.00649933	207.757
rs77981966	2	43777964	CD	Liu	T	C	0.182656	0.0222451	2.19e-16	0.103963	0.05289	0.049355	0.0598245	31758.2	0.00375306	119.64
rs7608910	2	61204856	CD	Liu	G	A	0.120609	0.0121405	2.95e-23	0.037648	0.028613	0.188235	0.380844	31758.2	0.0068602	219.373
rs6740462	2	65667272	CD	Liu	C	A	-0.099737	0.0141387	1.74e-12	0.029548	0.031767	0.352294	0.258793	31758.2	0.00381623	121.661
rs13001325	2	102939036	CD	Liu	T	C	-0.122687	0.0125708	1.68e-22	0.047435	0.028523	0.096306	0.368571	31758.2	0.00700604	224.069
rs11691685	2	145481827	CD	Liu	G	A	-0.157687	0.0233162	1.35e-11	-0.024988	0.052062	0.631278	0.0772405	31758.2	0.0035445	112.968
rs1517352	2	191931464	CD	Liu	A	C	-0.0800097	0.0124517	1.31e-10	0.014746	0.028718	0.607641	0.415584	31758.2	0.00310954	99.0615
rs6738825	2	198896895	CD	Liu	A	G	0.0747667	0.0118565	2.86e-10	0.002419	0.028042	0.931225	0.493686	31758.2	0.00279458	88.9997
rs6738394	2	219110625	CD	Liu	A	G	0.0777406	0.011991	8.98e-11	-0.036797	0.029621	0.214127	0.446397	31758.2	0.00298707	95.1483
rs9989735	2	231115454	CD	Liu	C	G	0.135363	0.0154113	1.59e-18	0.021938	0.035482	0.536403	0.176024	31758.2	0.00531516	169.702
rs6738490	2	234161583	CD	Liu	T	C	-0.226164	0.0120892	4.26e-78	-0.020651	0.02972	0.487159	0.474838	31758.2	0.0255103	831.371
rs35320439	2	242737341	CD	Liu	C	T	0.0840555	0.0137546	9.89e-10	-0.0441	0.03466	0.203223	0.326671	31758.2	0.00310814	99.0167
rs11713774	3	18765978	CD	Liu	C	T	0.132662	0.0171654	1.09e-14	-0.016715	0.039675	0.673561	0.136757	31758.2	0.00415533	132.517
rs3197999	3	49721532	CD	Liu	A	G	0.155114	0.0128775	2.05e-33	0.039435	0.030452	0.195313	0.291284	31758.2	0.00993392	318.649
rs7438704	4	48363245	CD	Liu	A	G	-0.0839019	0.0126601	3.42e-11	0.029014	0.03106	0.350224	0.365645	31758.2	0.00326562	104.05
rs974801	4	106071064	CD	Liu	G	A	-0.0699649	0.0122956	1.27e-08	-0.10676	0.029062	0.000241	0.380721	31758.2	0.00230825	73.4757
rs6827756	4	123184411	CD	Liu	T	C	0.0789645	0.0125632	3.27e-10	-0.002559	0.030982	0.934157	0.373144	31758.2	0.00291701	92.9101
rs3776414	5	10689562	CD	Liu	G	T	0.0888353	0.012297	5.04e-13	0.026856	0.028498	0.345992	0.392763	31758.2	0.00376435	120.001
rs395157	5	38867732	CD	Liu	T	C	0.0981419	0.0119652	2.36e-16	0.007805	0.029599	0.79202	0.49441	31758.2	0.00481531	153.666
rs71624119	5	55440730	CD	Liu	A	G	-0.0923221	0.0149485	6.57e-10	-0.001076	0.034498	0.975101	0.226578	31758.2	0.00298728	95.1549
rs34804116	5	72539850	CD	Liu	A	C	-0.0939086	0.0126747	1.27e-13	-0.017684	0.028994	0.541942	0.382584	31758.2	0.00416625	132.866
rs1363907	5	96252803	CD	Liu	A	G	0.102575	0.0125984	3.89e-16	0.058484	0.028565	0.040639	0.397398	31758.2	0.00503929	160.849
rs17622378	5	131778452	CD	Liu	G	A	0.190197	0.0120781	7.17e-56	-0.010967	0.028396	0.699345	0.407391	31758.2	0.0174669	564.581
rs181826	5	141526057	CD	Liu	C	A	-0.0995948	0.0127047	4.53e-15	-0.030085	0.029041	0.300218	0.363151	31758.2	0.00458804	146.38
rs56167332	5	158827769	CD	Liu	A	C	0.170568	0.0126611	2.29e-41	0.053016	0.03313	0.109539	0.344379	31758.2	0.0131376	422.78
rs56163845	5	173373948	CD	Liu	G	A	-0.091908	0.0134853	9.4e-12	0.015594	0.030494	0.60912	0.294903	31758.2	0.00351289	111.956
rs4976646	5	176788570	CD	Liu	C	T	0.0696441	0.0126255	3.47e-08	0.049928	0.029239	0.087718	0.351401	31758.2	0.00221094	70.3713
rs7773324	6	382559	CD	Liu	G	A	-0.078744	0.012909	1.06e-09	-0.010044	0.032858	0.75985	0.417632	31758.2	0.00301617	96.0781
rs13204048	6	3420406	CD	Liu	C	T	-0.0684711	0.0123418	2.89e-08	-0.035454	0.030681	0.247837	0.370573	31758.2	0.00218708	69.6099
rs1267501	6	14715257	CD	Liu	T	C	-0.0871787	0.0151984	9.69e-09	0.044425	0.036507	0.22363	0.214275	31758.2	0.00255913	81.482
rs6456426	6	21438889	CD	Liu	A	C	-0.0991795	0.0119962	1.37e-16	-0.029083	0.029665	0.326878	0.489606	31758.2	0.00491616	156.9
rs9264942	6	31274380	CD	Liu	C	T	0.150794	0.0128298	6.78e-32	0.047493	0.034937	0.174	0.386757	31758.2	0.0107862	346.286
rs1847472	6	90973159	CD	Liu	A	C	-0.0853854	0.0132299	1.09e-10	0.005773	0.029369	0.844145	0.323098	31758.2	0.00318902	101.602
rs11152949	6	106449085	CD	Liu	G	A	0.133849	0.0128549	2.18e-25	0.010137	0.031795	0.749865	0.297505	31758.2	0.00748855	239.617
rs367254	6	111916673	CD	Liu	C	A	0.0793158	0.012801	5.79e-10	-0.000938	0.030558	0.975497	0.383385	31758.2	0.00297439	94.7433
rs9491892	6	128280358	CD	Liu	G	T	0.137869	0.0163762	3.8e-17	-0.009076	0.040075	0.820824	0.139744	31758.2	0.00457008	145.804
rs9494844	6	137983469	CD	Liu	A	C	-0.088944	0.0142376	4.18e-10	-0.029711	0.032595	0.362011	0.270742	31758.2	0.00312392	99.5211
rs7758080	6	149577079	CD	Liu	G	A	0.0760936	0.0131548	7.27e-09	-0.044685	0.031219	0.15232	0.284601	31758.2	0.00235782	75.0572
rs212388	6	159490436	CD	Liu	C	T	0.102377	0.0124319	1.8e-16	0.005524	0.030095	0.854355	0.408608	31758.2	0.00506544	161.688
rs9457247	6	167392174	CD	Liu	C	T	-0.123663	0.0124045	2.08e-23	-0.02863	0.027983	0.306246	0.493825	31758.2	0.0076451	244.665
rs3801810	7	26892531	CD	Liu	A	G	0.105079	0.01402	6.63e-14	0.000696	0.032409	0.982857	0.229104	31758.2	0.00390023	124.349
rs10276381	7	28190121	CD	Liu	T	C	0.115945	0.0187863	6.75e-10	0.0125	0.042709	0.769769	0.12413	31758.2	0.00292315	93.1061
rs2395022	7	98750379	CD	Liu	A	C	0.177152	0.0281552	3.13e-10	0.088333	0.065068	0.174587	0.049091	31758.2	0.00292997	93.324
rs314313	7	100423365	CD	Liu	C	T	0.0709235	0.0127844	2.9e-08	0.072741	0.030148	0.015853	0.303788	31758.2	0.00212776	67.7179
rs2538470	7	148220448	CD	Liu	A	G	0.0749643	0.0122847	1.05e-09	-0.015052	0.030553	0.622285	0.362997	31758.2	0.00259886	82.7504
rs7015630	8	90875918	CD	Liu	C	T	-0.0842498	0.0137523	9e-10	-0.011459	0.031736	0.718067	0.270619	31758.2	0.00280208	89.2391
rs10956252	8	126536137	CD	Liu	C	G	-0.118641	0.0123641	8.34e-22	-0.009677	0.030165	0.748375	0.39866	31758.2	0.00674873	215.784
rs6651252	8	129567181	CD	Liu	C	T	-0.149029	0.0183017	3.86e-16	-0.019729	0.041447	0.634081	0.140792	31758.2	0.00537338	171.571
rs10758669	9	4981602	CD	Liu	C	A	0.14975	0.012299	4.18e-34	0.005405	0.030715	0.860299	0.344672	31758.2	0.0101304	325.017
rs7848647	9	117569046	CD	Liu	T	C	-0.141308	0.0129961	1.55e-27	0.007013	0.031536	0.824014	0.315183	31758.2	0.00861987	276.132
rs11793497	9	139271850	CD	Liu	G	A	0.168922	0.0121801	9.8e-44	0.022282	0.030192	0.460509	0.422298	31758.2	0.0139228	448.405
rs61839660	10	6094697	CD	Liu	T	C	0.148159	0.0203346	3.19e-13	0.053466	0.051373	0.29798	0.0807977	31758.2	0.00326059	103.889
rs303429	10	30708441	CD	Liu	C	T	-0.0762756	0.0124275	8.38e-10	-0.025693	0.028433	0.366167	0.422667	31758.2	0.0028394	90.431
rs34779708	10	35466185	CD	Liu	G	T	0.134457	0.0123872	1.9e-27	0.065691	0.029155	0.024269	0.355667	31758.2	0.00828611	265.351
rs2153283	10	59972299	CD	Liu	A	C	-0.108804	0.0155227	2.39e-12	-0.013649	0.03368	0.685303	0.224869	31758.2	0.0041269	131.606
rs10995271	10	64438486	CD	Liu	C	G	-0.187653	0.012242	4.92e-53	-0.041161	0.030606	0.178659	0.385202	31758.2	0.0166787	538.67
rs2227551	10	75669190	CD	Liu	G	T	-0.0994456	0.0137489	4.72e-13	-0.015109	0.034053	0.657282	0.279473	31758.2	0.00398283	126.993
rs1250573	10	81042475	CD	Liu	A	G	-0.141693	0.0134477	5.86e-26	-0.000253	0.031055	0.993484	0.29729	31758.2	0.00838848	268.657
rs10748781	10	101283330	CD	Liu	C	A	0.183963	0.0121813	1.57e-51	0.01771	0.029709	0.551121	0.417431	31758.2	0.0164597	531.48
rs34787213	11	60799046	CD	Liu	T	C	-0.14973	0.0183059	2.86e-16	-0.021041	0.043113	0.625545	0.153757	31758.2	0.00583415	186.37
rs559928	11	64150370	CD	Liu	T	C	-0.099124	0.0158237	3.75e-10	0.000566	0.036858	0.987746	0.178549	31758.2	0.00288222	91.7987
rs568617	11	65653242	CD	Liu	T	C	0.0851049	0.0151025	1.75e-08	0.054709	0.035584	0.124174	0.199492	31758.2	0.00231329	73.6364
rs11236797	11	76299649	CD	Liu	A	C	0.180737	0.0120572	8.54e-51	0.081206	0.027917	0.00364	0.445534	31758.2	0.0161391	520.958
rs28999107	12	6493100	CD	Liu	T	G	0.0856594	0.0126539	1.29e-11	-0.076949	0.032508	0.017951	0.414613	31758.2	0.00356177	113.52
rs76906269	12	40607709	CD	Liu	G	A	0.394341	0.0370279	1.75e-26	-0.231119	0.116489	0.047269	0.018494	31758.2	0.00564544	180.307
rs7969592	12	68579649	CD	Liu	G	A	-0.0731898	0.011991	1.04e-09	0.002666	0.027866	0.923752	0.446766	31758.2	0.00264801	84.3195
rs3184504	12	111884608	CD	Liu	T	C	0.067651	0.0119969	1.71e-08	-0.02752	0.027941	0.324655	0.450662	31758.2	0.00226605	72.1291
rs1927681	13	27558881	CD	Liu	T	A	-0.0887872	0.0121244	2.42e-13	-0.063048	0.028303	0.02593	0.446828	31758.2	0.00389701	124.246
rs915286	13	40695992	CD	Liu	G	A	-0.066645	0.0119708	2.59e-08	0.021975	0.029788	0.460695	0.458346	31758.2	0.00220537	70.1933
rs61959448	13	42910319	CD	Liu	A	G	0.107254	0.0167444	1.5e-10	0.08902	0.038105	0.019505	0.152279	31758.2	0.00296996	94.6015
rs6561151	13	44484706	CD	Liu	A	G	0.147148	0.0142318	4.68e-25	0.021043	0.033146	0.525541	0.226024	31758.2	0.00757567	242.426
rs9554587	13	100040654	CD	Liu	G	A	-0.0951561	0.0146501	8.29e-11	0.018793	0.035582	0.597421	0.20365	31758.2	0.00293692	93.546
rs1569328	14	75741751	CD	Liu	T	C	-0.109215	0.0167191	6.47e-11	-0.086774	0.040603	0.03261	0.155236	31758.2	0.0031284	99.6643
rs11159833	14	88476004	CD	Liu	T	C	0.155227	0.0207601	7.59e-14	-0.000475	0.051971	0.992698	0.10174	31758.2	0.00440411	140.485
rs72727394	15	38847022	CD	Liu	T	C	0.103233	0.0149661	5.28e-12	0.01715	0.034108	0.615116	0.206206	31758.2	0.0034888	111.186
rs17293632	15	67442596	CD	Liu	T	C	0.128384	0.0139601	3.7e-20	0.011724	0.032942	0.721916	0.234432	31758.2	0.00591633	189.01
rs1646019	16	11359680	CD	Liu	T	C	-0.111379	0.013383	8.62e-17	0.094509	0.030031	0.001657	0.313859	31758.2	0.00534299	170.595
rs26528	16	28517709	CD	Liu	C	T	0.119845	0.0122466	1.29e-22	-0.005584	0.028154	0.842767	0.455467	31758.2	0.00712444	227.883
rs2066845	16	50756540	CD	Liu	C	G	-0.845445	0.0369465	6.87e-116	0.130278	0.137017	0.341691	0.0115799	31758.2	0.0163624	528.285
rs11117431	16	86015316	CD	Liu	G	A	-0.14927	0.0164404	1.09e-19	0.013793	0.036141	0.702739	0.179658	31758.2	0.00656775	209.959
rs2945412	17	25843643	CD	Liu	G	A	-0.113034	0.0123195	4.51e-20	-0.003218	0.030012	0.914583	0.402048	31758.2	0.00614317	196.302
rs9889296	17	32570547	CD	Liu	A	G	-0.143097	0.0137815	2.96e-25	-0.064838	0.031323	0.038473	0.287635	31758.2	0.00839142	268.752
rs4795397	17	38023745	CD	Liu	G	A	0.132338	0.0120311	3.84e-28	0.007852	0.027922	0.778557	0.466862	31758.2	0.00871821	279.31
rs12949918	17	40526273	CD	Liu	C	T	-0.104177	0.0123587	3.47e-17	-0.049673	0.028469	0.08103	0.408608	31758.2	0.00524513	167.454
rs3853824	17	54880993	CD	Liu	T	C	-0.0813612	0.0126283	1.17e-10	0.014025	0.030921	0.650161	0.343917	31758.2	0.00298729	95.1552
rs1292053	17	57963537	CD	Liu	G	A	0.0911854	0.0118917	1.75e-14	-0.049014	0.028152	0.081674	0.449199	31758.2	0.00411447	131.208
rs2847293	18	12782448	CD	Liu	A	T	0.166911	0.0158476	6.14e-26	0.018005	0.037848	0.634295	0.160117	31758.2	0.00749301	239.761
rs7236492	18	77220616	CD	Liu	T	C	-0.0996611	0.017342	9.09e-09	0.017679	0.039927	0.657944	0.141869	31758.2	0.00241837	76.9893
rs2024092	19	1124031	CD	Liu	A	G	0.147664	0.0143378	7.12e-25	0.015307	0.035176	0.663472	0.221836	31758.2	0.00752805	240.891
rs35164067	19	10525181	CD	Liu	A	G	-0.143373	0.015563	3.19e-20	0.008838	0.0348	0.799526	0.194241	31758.2	0.00643444	205.67
rs640466	19	34670725	CD	Liu	C	T	-0.0758092	0.0124963	1.31e-09	-0.055689	0.029095	0.055626	0.350893	31758.2	0.00261797	83.3603
rs4802307	19	46849806	CD	Liu	T	G	-0.0898372	0.0131707	9.04e-12	0.043509	0.03191	0.172713	0.276255	31758.2	0.00322729	102.825
rs516246	19	49206172	CD	Liu	T	C	0.114576	0.0123121	1.33e-20	0.086984	0.027999	0.0019	0.465075	31758.2	0.0065318	208.802
rs6111031	20	1682037	CD	Liu	T	C	-0.282366	0.018121	9.61e-55	0.033654	0.04233	0.426593	0.122051	31758.2	0.017087	552.086
rs2143606	20	42838550	CD	Liu	G	A	-0.0742459	0.0120964	8.36e-10	-0.015531	0.029668	0.600653	0.480197	31758.2	0.0027519	87.6367
rs6074022	20	44740196	CD	Liu	C	T	0.0963211	0.0137745	2.7e-12	0.022897	0.031932	0.47336	0.26332	31758.2	0.00359945	114.725
rs259964	20	57824309	CD	Liu	A	G	0.0713342	0.0119064	2.08e-09	0.011314	0.02967	0.702988	0.449107	31758.2	0.00251792	80.1667
rs6062496	20	62329099	CD	Liu	G	A	-0.120078	0.0124099	3.82e-22	-0.055453	0.030371	0.067883	0.424115	31758.2	0.0070433	225.269
rs1297258	21	16806709	CD	Liu	T	C	-0.127246	0.0122169	2.11e-25	0.004221	0.028145	0.880758	0.419587	31758.2	0.00788638	252.448
rs2284553	21	34776695	CD	Liu	A	G	-0.103192	0.0123247	5.63e-17	-0.030144	0.030383	0.321115	0.384293	31758.2	0.00503917	160.845
rs2836878	21	40465534	CD	Liu	A	G	-0.10859	0.0138558	4.61e-15	0.017855	0.031247	0.567743	0.269818	31758.2	0.00464635	148.249
rs8127691	21	45614860	CD	Liu	T	C	0.123357	0.0121887	4.48e-24	0.022374	0.028916	0.439079	0.386418	31758.2	0.00721585	230.828
rs2266961	22	21928597	CD	Liu	G	C	-0.108108	0.0149511	4.8e-13	0.062227	0.034835	0.07405	0.206914	31758.2	0.0038358	122.287
rs2413583	22	39659773	CD	Liu	T	C	-0.210407	0.0168361	7.72e-36	0.01353	0.037195	0.716041	0.152726	31758.2	0.0114574	368.085
rs727563	22	41867377	CD	Liu	C	T	0.0921252	0.014461	1.88e-10	0.061147	0.033359	0.066808	0.25288	31758.2	0.00320695	102.175
rs11121240	1	8894357	childhood asthma	Ferrera	A	T	0.07139	0.012	3.6e-09	0.021742	0.029686	0.463936	0.451063	27052.3	0.00252386	68.4489	83.2747
rs61816761	1	152285861	childhood asthma	Ferrera	A	G	0.734289	0.042	2.9e-67	0.10421	0.110986	0.347747	0.0135356	27052.3	0.0143987	395.209
rs2070901	1	161185058	childhood asthma	Ferrera	T	G	0.0889262	0.013	2.4e-11	0.027206	0.031382	0.385981	0.276363	27052.3	0.00316293	85.8362
rs10158467	1	173131493	childhood asthma	Ferrera	G	A	0.109751	0.013	6.3e-17	0.009998	0.032225	0.756381	0.320357	27052.3	0.00524519	142.643
rs12023876	1	203093201	childhood asthma	Ferrera	T	G	0.076961	0.012	7.8e-10	0.033252	0.031564	0.292106	0.31717	27052.3	0.00256553	69.582
rs12750027	1	213056427	childhood asthma	Ferrera	A	G	0.139762	0.024	3.9e-09	0.085047	0.058562	0.146417	0.0586079	27052.3	0.00215543	58.4354
rs3856439	2	8459404	childhood asthma	Ferrera	T	C	0.107059	0.012	6e-18	-0.077496	0.032202	0.016124	0.329366	27052.3	0.00506339	137.674
rs72823641	2	102936159	childhood asthma	Ferrera	A	T	0.293416	0.017	6.9e-68	-0.083367	0.040881	0.041442	0.136849	27052.3	0.0203388	561.634
rs143326447	2	112268732	childhood asthma	Ferrera	C	T	0.102557	0.018	1.8e-08	0.053824	0.046256	0.244563	0.111041	27052.3	0.00207645	56.2898
rs6755248	2	224664050	childhood asthma	Ferrera	G	C	0.0676586	0.012	1.6e-08	-0.035566	0.028389	0.210244	0.408685	27052.3	0.0022125	59.9861
rs10187276	2	228670437	childhood asthma	Ferrera	T	C	0.109751	0.014	7e-16	0.029872	0.034038	0.380154	0.265738	27052.3	0.00470057	127.762
rs34290285	2	242698640	childhood asthma	Ferrera	A	G	0.180653	0.013	3.3e-41	-0.077962	0.034737	0.024831	0.261488	27052.3	0.0126047	345.339
rs35570272	3	33047662	childhood asthma	Ferrera	T	G	0.10075	0.012	7.8e-17	0.029958	0.028215	0.288332	0.404142	27052.3	0.00488873	132.901
rs1806656	3	121716171	childhood asthma	Ferrera	G	C	0.0788112	0.013	6.3e-10	0.065849	0.032188	0.040796	0.278534	27052.3	0.00249632	67.7002
rs7626218	3	176852038	childhood asthma	Ferrera	T	A	0.079735	0.012	3.1e-11	-0.00403	0.028666	0.888166	0.415306	27052.3	0.00308762	83.7861
rs9860547	3	188128979	childhood asthma	Ferrera	A	G	0.126633	0.012	1.9e-26	0.043774	0.029629	0.139551	0.429581	27052.3	0.00785888	214.285
rs1684466	3	196359310	childhood asthma	Ferrera	G	A	0.0760347	0.013	2e-09	0.03026	0.033379	0.364641	0.372144	27052.3	0.00270162	73.2831
rs45613035	4	123141070	childhood asthma	Ferrera	C	T	0.182322	0.02	5.6e-20	-0.014165	0.048	0.767917	0.0853557	27052.3	0.00519028	141.142
rs16903574	5	14610309	childhood asthma	Ferrera	G	C	0.174793	0.023	2.1e-14	0.108591	0.063297	0.086241	0.0717277	27052.3	0.00406857	110.514
rs1837253	5	110401872	childhood asthma	Ferrera	T	C	0.167208	0.013	1.2e-35	-0.020421	0.033919	0.547156	0.263197	27052.3	0.0108437	296.562
rs2299012	5	131916940	childhood asthma	Ferrera	C	A	0.174793	0.015	1.9e-31	-0.038265	0.034774	0.271145	0.222313	27052.3	0.0105645	288.846
rs449454	5	141533062	childhood asthma	Ferrera	A	G	0.0806579	0.012	3e-11	-0.028431	0.029039	0.327538	0.363043	27052.3	0.00300879	81.6404
rs9391997	6	409119	childhood asthma	Ferrera	A	G	0.0741794	0.012	3.1e-10	-0.022667	0.02802	0.418555	0.47972	27052.3	0.00274677	74.511
rs2428494	6	2615713	childhood asthma	Ferrera	A	T	0.149282	0.012	1.8e-36	0.044217	0.032922	0.179222	0.409316	27052.3	0.010776	294.691
rs9273123	6	32612733	childhood asthma	Ferrera	G	A	0.224742	0.014	3e-60	-0.009933	0.059949	0.868378	0.17838	27052.3	0.0148053	406.536
rs28522747	6	35134729	childhood asthma	Ferrera	A	G	0.10436	0.018	9.6e-09	0.004986	0.041721	0.90485	0.132214	27052.3	0.00249913	67.7766
rs62408233	6	90976609	childhood asthma	Ferrera	A	G	0.107059	0.012	2.9e-18	0.004414	0.029366	0.880502	0.322759	27052.3	0.0050107	136.234
rs9372120	6	106667535	childhood asthma	Ferrera	G	T	0.10075	0.015	5.5e-12	0.021692	0.037481	0.562785	0.192947	27052.3	0.00316125	85.7905
rs55743914	6	128293562	childhood asthma	Ferrera	T	C	0.0998453	0.014	4.8e-13	0.095542	0.032356	0.003159	0.228827	27052.3	0.0035184	95.5168
rs6927172	6	138002175	childhood asthma	Ferrera	G	C	0.0861777	0.014	1.4e-09	0.003276	0.034498	0.924325	0.186726	27052.3	0.0022556	61.1571
rs12531500	7	20544209	childhood asthma	Ferrera	G	A	0.0980337	0.012	1.8e-16	-0.02862	0.028248	0.310964	0.433138	27052.3	0.00471938	128.276
rs6954667	7	22780322	childhood asthma	Ferrera	A	C	0.07139	0.013	2.6e-08	0.012203	0.031236	0.696062	0.267847	27052.3	0.00199891	54.1835
rs4722758	7	28156606	childhood asthma	Ferrera	G	C	0.118672	0.015	6.2e-16	0.067248	0.035656	0.059306	0.234078	27052.3	0.00504973	137.3
rs2221641	8	81294702	childhood asthma	Ferrera	C	T	0.10616	0.012	2.4e-18	0.055891	0.030198	0.064206	0.402525	27052.3	0.00542083	147.445
rs2450083	8	120063542	childhood asthma	Ferrera	T	C	0.0676586	0.012	1.1e-08	0.02154	0.029671	0.467876	0.484386	27052.3	0.00228661	62
rs13277355	8	128777719	childhood asthma	Ferrera	A	G	0.0980337	0.013	1.4e-13	0.098819	0.032333	0.00225	0.283246	27052.3	0.00390225	105.978
rs7848215	9	6213468	childhood asthma	Ferrera	T	C	0.227136	0.014	4.1e-63	-0.006995	0.03403	0.837126	0.266862	27052.3	0.020187	557.358
rs274943	9	23585839	childhood asthma	Ferrera	C	T	0.076961	0.012	9.1e-11	-0.009347	0.027981	0.738337	0.476594	27052.3	0.00295501	80.1768
rs943451	10	6621773	childhood asthma	Ferrera	T	C	0.0998453	0.013	7.5e-15	-0.02575	0.034208	0.451619	0.326963	27052.3	0.00438756	119.217
rs1612986	10	9064716	childhood asthma	Ferrera	C	T	0.155293	0.015	4.5e-24	0.066277	0.037474	0.076966	0.200216	27052.3	0.00772333	210.56
rs10995245	10	64391375	childhood asthma	Ferrera	A	G	0.0704585	0.012	1.3e-08	0.05624	0.030904	0.068797	0.360918	27052.3	0.00229014	62.0957
rs2052690	11	10664033	childhood asthma	Ferrera	T	G	0.0741794	0.013	1.5e-08	0.026123	0.030587	0.393083	0.290792	27052.3	0.00226962	61.5381
rs10836538	11	36365253	childhood asthma	Ferrera	T	G	0.079735	0.012	1.2e-10	-0.002049	0.031273	0.947744	0.346504	27052.3	0.00287925	78.1152
rs479844	11	65551957	childhood asthma	Ferrera	A	G	0.109751	0.012	1.4e-20	-0.061671	0.030089	0.040422	0.457268	27052.3	0.00597864	162.709
rs11236797	11	76299649	childhood asthma	Ferrera	A	C	0.193921	0.012	2.4e-60	0.081206	0.027917	0.00364	0.445534	27052.3	0.0185795	512.134
rs12365699	11	118743286	childhood asthma	Ferrera	A	G	0.131905	0.016	6.1e-17	0.013189	0.037434	0.724608	0.168802	27052.3	0.00488242	132.729
rs62623446	12	55368291	childhood asthma	Ferrera	T	C	0.129272	0.023	1.7e-08	0.039119	0.0543	0.471286	0.0591007	27052.3	0.00185856	50.372
rs705700	12	56389293	childhood asthma	Ferrera	C	T	0.102557	0.012	8.1e-18	0.038132	0.030125	0.20557	0.401771	27052.3	0.00505595	137.47
rs3122929	12	57509102	childhood asthma	Ferrera	T	C	0.131905	0.012	7.6e-28	-0.01539	0.029026	0.595975	0.371327	27052.3	0.00812333	221.555
rs11065979	12	112059557	childhood asthma	Ferrera	T	C	0.08158	0.012	6.5e-12	-0.005933	0.028413	0.834595	0.415276	27052.3	0.0032321	87.7194
rs1716183	12	123635096	childhood asthma	Ferrera	T	C	0.0934903	0.016	2.2e-09	-0.039034	0.038352	0.308763	0.193456	27052.3	0.00272756	73.9885
rs912425	13	42997324	childhood asthma	Ferrera	G	A	0.0806579	0.014	6.4e-09	0.076787	0.032111	0.016812	0.234463	27052.3	0.00233542	63.3263
rs1887704	13	99974492	childhood asthma	Ferrera	C	G	0.0971267	0.013	1.4e-14	-0.038173	0.031539	0.22613	0.359609	27052.3	0.00434493	118.053
rs17103286	14	35885041	childhood asthma	Ferrera	A	G	0.0760347	0.012	1.2e-10	-0.005353	0.029687	0.856879	0.473206	27052.3	0.00288234	78.1993
rs1885013	14	68754695	childhood asthma	Ferrera	G	A	0.0934903	0.013	1e-12	0.004882	0.03203	0.878849	0.309147	27052.3	0.00373348	101.378
rs1655558	15	41787585	childhood asthma	Ferrera	T	G	0.0834216	0.012	2.8e-12	-0.006957	0.029813	0.815466	0.443117	27052.3	0.00343455	93.2327
rs11071559	15	61069988	childhood asthma	Ferrera	T	C	0.169743	0.017	1.9e-22	-0.134008	0.041911	0.001393	0.14304	27052.3	0.00706367	192.448
rs72743461	15	67441750	childhood asthma	Ferrera	A	C	0.178983	0.014	1.7e-37	0.013388	0.032937	0.684414	0.234925	27052.3	0.0115156	315.152
rs12935657	16	11219041	childhood asthma	Ferrera	A	G	0.143234	0.014	6.1e-26	-0.032383	0.032206	0.314649	0.25	27052.3	0.00769351	209.741
rs3785356	16	27349168	childhood asthma	Ferrera	T	C	0.109751	0.013	2.7e-17	-0.049348	0.032642	0.130571	0.287835	27052.3	0.00493822	134.253
rs2066844	16	50745926	childhood asthma	Ferrera	T	C	0.158712	0.028	1.5e-08	0.187053	0.066322	0.00481	0.0385125	27052.3	0.00186549	50.5602
rs4795399	17	38061439	childhood asthma	Ferrera	C	T	0.264669	0.012	3.5e-111	0.01246	0.027995	0.656274	0.452818	27052.3	0.034713	972.838
rs9895436	17	43457886	childhood asthma	Ferrera	A	G	0.0852598	0.012	1.8e-12	0.037406	0.030931	0.226521	0.431552	27052.3	0.00356651	96.8276
rs56308324	17	45819206	childhood asthma	Ferrera	T	A	0.102557	0.017	4.7e-09	0.03676	0.04471	0.410971	0.124084	27052.3	0.00228631	61.9918
rs12952581	17	47448346	childhood asthma	Ferrera	A	G	0.0898407	0.012	2.4e-13	0.003307	0.030877	0.914683	0.360902	27052.3	0.00372334	101.101
rs4574025	18	60009814	childhood asthma	Ferrera	C	T	0.0880109	0.012	1.3e-13	0.010433	0.02967	0.725111	0.459332	27052.3	0.00384734	104.481
rs12964116	18	61442619	childhood asthma	Ferrera	G	A	0.256965	0.031	3e-16	-0.037658	0.077212	0.62577	0.0375115	27052.3	0.00476802	129.604
rs892225	19	1152656	childhood asthma	Ferrera	G	A	0.076961	0.012	3.4e-10	0.002952	0.033621	0.930012	0.383215	27052.3	0.00279994	75.9574
rs10413947	19	9128342	childhood asthma	Ferrera	G	A	0.0843411	0.013	3.8e-10	-0.003219	0.036328	0.929369	0.257376	27052.3	0.00271923	73.7621
rs117710327	19	33726578	childhood asthma	Ferrera	A	C	0.18648	0.024	4.7e-15	-0.094947	0.062828	0.130719	0.0641669	27052.3	0.0041764	113.455
rs2766667	20	52172404	childhood asthma	Ferrera	T	C	0.0760347	0.014	1.7e-08	0.022077	0.033675	0.512117	0.250847	27052.3	0.00217287	58.9091
rs2738783	20	62308612	childhood asthma	Ferrera	T	G	0.0834216	0.015	7.5e-09	-0.133234	0.036307	0.000245	0.185648	27052.3	0.00210421	57.0439
rs4870	1	2488153	eosinophil count	Qiao	G	A	-0.014422	0.001987	4.07e-13	0.000216	0.028127	0.993869	0.49518	800625	0.00462166	3717.4	160.509
rs7518602	1	9711344	eosinophil count	Qiao	C	T	-0.022113	0.002034	1.72e-27	-0.035722	0.028739	0.213861	0.432753	800625	0.0106698	8634.61
rs35249183	1	12099345	eosinophil count	Qiao	G	A	0.039991	0.003364	1.46e-32	0.042343	0.050091	0.397933	0.0882661	800625	0.0114402	9265.32
rs12042978	1	21170811	eosinophil count	Qiao	C	T	0.01283	0.002	1.45e-10	-0.010505	0.028238	0.70991	0.432245	800625	0.0035908	2885.25
rs2502995	1	24199290	eosinophil count	Qiao	T	C	-0.021853	0.002002	1.06e-27	0.036082	0.028175	0.200307	0.418078	800625	0.0103274	8354.67
rs1071849	1	26646726	eosinophil count	Qiao	A	G	0.018334	0.002331	3.86e-15	0.062005	0.033847	0.066973	0.259686	800625	0.00574416	4625.49
rs76022305	1	28631300	eosinophil count	Qiao	T	C	-0.034651	0.003913	8.89e-19	0.072505	0.056781	0.201609	0.0804281	800625	0.00789355	6370.06
rs4653102	1	33830413	eosinophil count	Qiao	T	C	0.016332	0.001985	1.99e-16	0.035629	0.029681	0.229966	0.463382	800625	0.00589564	4748.19
rs476012	1	38240901	eosinophil count	Qiao	T	A	0.012401	0.001978	3.76e-10	0.024484	0.027958	0.381168	0.460286	800625	0.00339588	2728.09
rs1004870	1	42370787	eosinophil count	Qiao	C	T	-0.026184	0.002014	1.27e-38	-0.094848	0.03031	0.00176	0.41041	800625	0.0147465	11983.1
rs12408934	1	65423447	eosinophil count	Qiao	A	G	-0.041319	0.00328	2.36e-36	-0.024579	0.048902	0.615265	0.0902063	800625	0.0124545	10097.2
rs41313381	1	79411968	eosinophil count	Qiao	A	C	0.050131	0.005645	7.05e-19	0.079454	0.086435	0.357968	0.0196181	800625	0.00429648	3454.71
rs6684992	1	87752000	eosinophil count	Qiao	T	A	0.037659	0.003052	6.06e-35	-0.051734	0.045203	0.252401	0.13052	800625	0.0143061	11620.1
rs56034708	1	92064476	eosinophil count	Qiao	A	G	0.019107	0.002952	9.89e-11	0.019283	0.040964	0.637849	0.136495	800625	0.00382485	3074.03
rs111759324	1	101652522	eosinophil count	Qiao	T	C	-0.043024	0.00316	3.56e-42	0.022148	0.048121	0.645351	0.108947	800625	0.0159731	12996
rs11204682	1	150595537	eosinophil count	Qiao	T	G	-0.041331	0.002388	4.89e-67	-0.020641	0.034017	0.544029	0.218309	800625	0.0259123	21297.9
rs34448954	1	161168189	eosinophil count	Qiao	T	C	-0.025253	0.003211	3.87e-15	-0.00172	0.048886	0.971923	0.0953342	800625	0.00488889	3933.4
rs1214598	1	167426424	eosinophil count	Qiao	A	G	-0.018148	0.002037	5.54e-19	-0.022881	0.030627	0.455023	0.343148	800625	0.00659863	5318.12
rs6672031	1	172796505	eosinophil count	Qiao	G	C	0.020115	0.002015	1.9e-23	0.009145	0.029561	0.757064	0.450077	800625	0.00890177	7190.99
rs4652560	1	181057188	eosinophil count	Qiao	A	T	0.015397	0.002044	5.23e-14	-0.015924	0.030608	0.602912	0.365522	800625	0.00488708	3931.94
rs1036332	1	199012478	eosinophil count	Qiao	A	C	0.032696	0.002257	1.61e-47	0.001385	0.033184	0.966691	0.266723	800625	0.0185851	15161.5
rs11583398	1	206968955	eosinophil count	Qiao	A	C	-0.020369	0.002867	1.25e-12	0.099041	0.039711	0.01265	0.133138	800625	0.00425637	3422.32
rs1414517	1	221092838	eosinophil count	Qiao	G	C	-0.024977	0.002552	1.36e-22	0.047647	0.035083	0.174398	0.202602	800625	0.00895874	7237.43
rs1289273	1	226909233	eosinophil count	Qiao	A	G	-0.015909	0.002132	8.84e-14	-0.023007	0.028076	0.412537	0.447382	800625	0.00556207	4478.04
rs4148757	1	229693846	eosinophil count	Qiao	C	A	-0.017147	0.002441	2.24e-12	0.011643	0.033864	0.730992	0.21717	800625	0.00444315	3573.17
rs346835	2	8438693	eosinophil count	Qiao	T	C	-0.02669	0.002104	7.55e-37	-0.100948	0.03239	0.001837	0.320881	800625	0.0137986	11202.1
rs11695281	2	28686568	eosinophil count	Qiao	C	T	0.022977	0.00198	4.09e-31	0.022931	0.029771	0.441154	0.494133	800625	0.0117304	9503.16
rs1396836	2	30446083	eosinophil count	Qiao	T	C	0.014813	0.002305	1.35e-10	0.013562	0.034555	0.694732	0.263905	800625	0.00378892	3045.04
rs336033	2	38263808	eosinophil count	Qiao	A	G	0.013768	0.002028	1.17e-11	0.000914	0.028527	0.97443	0.373776	800625	0.00394394	3170.12
rs149290349	2	43451957	eosinophil count	Qiao	A	G	-0.027093	0.003809	1.18e-12	0.087188	0.063183	0.167591	0.059963	800625	0.00367782	2955.42
rs7602992	2	54795929	eosinophil count	Qiao	G	A	0.015543	0.002481	3.87e-10	0.020948	0.034943	0.548862	0.192963	800625	0.00334414	2686.39
rs778756	2	61781994	eosinophil count	Qiao	A	G	0.015959	0.002001	1.57e-15	0.016997	0.028263	0.547598	0.428318	800625	0.00554344	4462.96
rs7569084	2	65656969	eosinophil count	Qiao	C	T	-0.018707	0.002006	1.19e-20	-0.0889	0.028459	0.001793	0.426224	800625	0.0076074	6137.36
rs13033745	2	66660403	eosinophil count	Qiao	G	T	0.013508	0.002146	3.19e-10	-0.057	0.031916	0.074113	0.326132	800625	0.00356449	2864.03
rs2160783	2	71283467	eosinophil count	Qiao	G	A	-0.015944	0.002089	2.4e-14	-0.032322	0.029582	0.274537	0.355266	800625	0.00517579	4165.42
rs2579506	2	97207321	eosinophil count	Qiao	A	G	0.047465	0.002032	1.17e-120	-0.030632	0.029281	0.29547	0.373406	800625	0.0468557	39357.9
rs9807989	2	102971200	eosinophil count	Qiao	C	T	-0.07986	0.002169	8.89e-297	-0.059606	0.033412	0.074436	0.329212	800625	0.125189	114573
rs72836346	2	111876613	eosinophil count	Qiao	C	G	0.069879	0.003784	4.38e-76	0.159031	0.047969	0.00092	0.0751155	800625	0.0301549	24893.4
rs79716587	2	143886819	eosinophil count	Qiao	A	G	-0.024455	0.003003	3.99e-16	-0.019643	0.053407	0.713036	0.107915	800625	0.00511765	4118.4
rs1427499	2	145400317	eosinophil count	Qiao	A	G	-0.018666	0.002183	1.3e-17	0.00708	0.034973	0.839553	0.311426	800625	0.00664134	5352.77
rs10195713	2	158520905	eosinophil count	Qiao	C	T	-0.02494	0.002947	2.74e-17	-0.022576	0.044265	0.610065	0.12664	800625	0.00611511	4926.04
rs2111485	2	163110536	eosinophil count	Qiao	A	G	0.016185	0.002022	1.26e-15	-0.003143	0.030304	0.917375	0.432615	800625	0.00571547	4602.26
rs10930337	2	169695031	eosinophil count	Qiao	T	C	0.01471	0.002192	2.03e-11	0.056099	0.032635	0.085621	0.287573	800625	0.00394059	3167.42
rs6731125	2	182308836	eosinophil count	Qiao	T	C	-0.017166	0.002002	1.04e-17	-0.064052	0.028374	0.024007	0.458346	800625	0.00650281	5240.39
rs6741307	2	196998315	eosinophil count	Qiao	C	T	-0.014022	0.002144	6.32e-11	0.044507	0.030466	0.144034	0.362242	800625	0.00403759	3245.7
rs4675360	2	204584456	eosinophil count	Qiao	T	A	-0.047611	0.005223	8.29e-20	0.046341	0.077679	0.550817	0.0500924	800625	0.00958772	7750.48
rs715	2	211543055	eosinophil count	Qiao	C	T	0.017524	0.002144	3.1e-16	-0.014144	0.030161	0.639129	0.303542	800625	0.00577069	4646.97
rs6750754	2	213830187	eosinophil count	Qiao	G	T	-0.063977	0.002243	8.35e-179	0.010936	0.031524	0.728666	0.284971	800625	0.0741344	64106.3
rs13023767	2	231122057	eosinophil count	Qiao	G	T	0.021503	0.002274	3.45e-21	-0.023299	0.0325	0.473441	0.231075	800625	0.00730268	5889.72
rs1057258	2	234115629	eosinophil count	Qiao	T	C	-0.032126	0.002589	2.52e-35	-0.042792	0.036414	0.239915	0.190129	800625	0.0141262	11471.8
rs2326005	2	238916748	eosinophil count	Qiao	A	G	-0.01311	0.001992	4.85e-11	0.043163	0.027984	0.122963	0.446705	800625	0.00377599	3034.61
rs4676410	2	241563739	eosinophil count	Qiao	A	G	-0.015626	0.002452	1.92e-10	-0.065859	0.036236	0.06915	0.214105	800625	0.00365203	2934.62
rs34290285	2	242698640	eosinophil count	Qiao	A	G	-0.045886	0.002267	4.73e-91	-0.077962	0.034737	0.024831	0.261488	800625	0.0361424	30021.6
rs1695315	3	3153339	eosinophil count	Qiao	G	A	0.03387	0.002045	1.56e-61	0.03642	0.030585	0.233729	0.372405	800625	0.0238327	19546.9
rs115820364	3	10229160	eosinophil count	Qiao	T	C	0.045311	0.004233	1.06e-26	0.044088	0.063938	0.490495	0.0518325	800625	0.00896896	7245.76
rs2920505	3	12335081	eosinophil count	Qiao	G	A	0.029644	0.002019	9.47e-49	-0.008214	0.028382	0.772264	0.40559	800625	0.0188319	15366.7
rs7613595	3	16908518	eosinophil count	Qiao	C	A	-0.023265	0.002398	3.2e-22	0.024294	0.033935	0.474077	0.222913	800625	0.0083341	6728.56
rs62238493	3	18282574	eosinophil count	Qiao	A	G	-0.015813	0.002302	6.64e-12	0.042217	0.03202	0.187334	0.25077	800625	0.00417606	3357.48
rs322692	3	25348620	eosinophil count	Qiao	A	G	0.016125	0.002091	1.3e-14	-0.10341	0.02987	0.00054	0.35887	800625	0.00531778	4280.31
rs1353286	3	27772014	eosinophil count	Qiao	G	T	0.020226	0.00199	3.09e-24	0.009474	0.028089	0.735921	0.491207	800625	0.0090881	7342.89
rs7646283	3	33046480	eosinophil count	Qiao	T	C	0.025996	0.002063	2.33e-36	0.032138	0.028603	0.261162	0.365383	800625	0.013929	11309.5
rs2228467	3	42906116	eosinophil count	Qiao	C	T	0.062272	0.004111	8.83e-52	0.058049	0.055379	0.294527	0.0612873	800625	0.0198306	16198.1
rs7646695	3	72172181	eosinophil count	Qiao	T	C	0.017597	0.002617	1.82e-11	0.036521	0.037689	0.332535	0.164229	800625	0.003778	3036.23
rs4618204	3	101281534	eosinophil count	Qiao	C	T	0.018183	0.002001	1.09e-19	0.022214	0.028059	0.428558	0.46101	800625	0.00730247	5889.55
rs1131199	3	112059768	eosinophil count	Qiao	C	G	0.024714	0.001979	9.55e-36	-0.042798	0.028143	0.128323	0.454758	800625	0.0134618	10924.9
rs13061521	3	122014682	eosinophil count	Qiao	T	A	0.01798	0.002127	2.97e-17	-0.042016	0.031817	0.186632	0.325978	800625	0.00631378	5087.09
rs6782812	3	128317997	eosinophil count	Qiao	G	A	-0.133851	0.003199	0	-0.004173	0.044475	0.925222	0.110979	800625	0.157124	149248
rs1516527	3	148609704	eosinophil count	Qiao	T	C	0.032276	0.004596	2.25e-12	0.047858	0.071233	0.501694	0.039128	800625	0.00348145	2797.07
rs4680250	3	150941492	eosinophil count	Qiao	C	G	0.015734	0.002175	4.85e-13	0.021859	0.029974	0.465835	0.327703	800625	0.00484805	3900.38
rs76830965	3	159637678	eosinophil count	Qiao	A	C	-0.023407	0.003083	3.27e-14	0.014321	0.046786	0.759535	0.0912843	800625	0.00403983	3247.51
rs9842562	3	171389685	eosinophil count	Qiao	A	C	0.014512	0.001991	3.29e-13	0.022046	0.028445	0.438327	0.418463	800625	0.0045555	3663.94
rs6798870	3	183740350	eosinophil count	Qiao	A	G	0.015853	0.001977	1.11e-15	-0.0311	0.027863	0.26433	0.498845	800625	0.00558481	4496.45
rs6767800	3	186630007	eosinophil count	Qiao	C	T	0.01966	0.002387	1.88e-16	0.031051	0.034659	0.370311	0.256806	800625	0.00655725	5284.55
rs9815874	3	188441161	eosinophil count	Qiao	T	C	0.028359	0.002157	1.93e-39	0.046818	0.030673	0.126907	0.299107	800625	0.0149868	12181.3
rs789862	3	194404522	eosinophil count	Qiao	G	A	-0.014628	0.002018	4.44e-13	-0.009077	0.030091	0.762912	0.406083	800625	0.00458731	3689.64
rs1828803	4	2689449	eosinophil count	Qiao	A	C	0.013079	0.002033	1.28e-10	0.013945	0.028715	0.627256	0.3838	800625	0.00359603	2889.46
rs7441808	4	26090375	eosinophil count	Qiao	G	A	0.013917	0.002161	1.22e-10	0.014606	0.030322	0.63005	0.279643	800625	0.00346809	2786.3
rs73232881	4	38664131	eosinophil count	Qiao	C	T	0.067388	0.002418	8.22e-171	0.008124	0.034687	0.814806	0.196643	800625	0.0637675	54531.2
rs62308111	4	57738491	eosinophil count	Qiao	T	G	0.015386	0.0024	1.5e-10	-0.023887	0.033391	0.474397	0.238266	800625	0.00381913	3069.41
rs13138355	4	83545976	eosinophil count	Qiao	T	C	-0.054823	0.002551	2.35e-102	0.064452	0.037676	0.087145	0.20114	800625	0.0429282	35910.9
rs113473633	4	103449131	eosinophil count	Qiao	G	A	-0.063217	0.006522	3.47e-22	-0.068975	0.118313	0.559925	0.0202033	800625	0.00703191	5669.8
rs6827756	4	123184411	eosinophil count	Qiao	T	C	0.020387	0.002063	5.39e-23	-0.002559	0.030982	0.934157	0.373144	800625	0.00864168	6979.06
rs2047202	4	124233100	eosinophil count	Qiao	C	G	0.017391	0.002758	2.97e-10	0.031028	0.040083	0.438881	0.168509	800625	0.00376684	3027.23
rs13120371	4	139092719	eosinophil count	Qiao	G	A	0.015459	0.002118	3e-13	0.002227	0.03111	0.942902	0.338482	800625	0.0047565	3826.37
rs11931711	4	153291513	eosinophil count	Qiao	T	C	0.019253	0.002213	3.48e-18	-0.010482	0.032547	0.747429	0.306929	800625	0.00700906	5651.24
rs36115365	5	1313242	eosinophil count	Qiao	C	G	0.016468	0.002463	2.38e-11	0.036187	0.037613	0.336001	0.198629	800625	0.00383712	3083.93
rs10062687	5	10624866	eosinophil count	Qiao	G	T	0.024145	0.002349	9.47e-25	0.058285	0.032175	0.070073	0.234801	800625	0.00931057	7524.33
rs1961220	5	35844125	eosinophil count	Qiao	A	G	-0.035152	0.002092	2.64e-63	-0.001505	0.030059	0.960045	0.322482	800625	0.0239979	19685.8
rs4703589	5	72097351	eosinophil count	Qiao	T	C	-0.014451	0.001983	3.26e-13	-0.034564	0.029784	0.245827	0.454065	800625	0.00460153	3701.13
rs4703730	5	76549688	eosinophil count	Qiao	C	T	0.016026	0.001984	6.91e-16	0.019463	0.027785	0.483644	0.460564	800625	0.00567189	4566.96
rs34495	5	98265807	eosinophil count	Qiao	T	G	-0.01983	0.002155	3.67e-20	-0.019972	0.030825	0.517053	0.287019	800625	0.00715289	5768.04
rs79881201	5	110427795	eosinophil count	Qiao	T	C	0.040325	0.002063	4.72e-85	0.021902	0.029028	0.450541	0.346735	800625	0.0327403	27100
rs12515180	5	131785684	eosinophil count	Qiao	T	C	-0.072098	0.002004	3.13e-283	-0.013263	0.028433	0.640915	0.406899	800625	0.111509	100481
rs5742913	5	133451683	eosinophil count	Qiao	A	C	0.026836	0.003157	1.99e-17	-0.119285	0.047276	0.011651	0.100277	800625	0.00577555	4650.91
rs2069884	5	135228388	eosinophil count	Qiao	T	G	-0.021193	0.002967	9.53e-13	0.010324	0.041291	0.802554	0.127856	800625	0.00445186	3580.21
rs7700687	5	141491985	eosinophil count	Qiao	C	T	-0.040023	0.002035	4.82e-86	-0.027875	0.029022	0.336793	0.363782	800625	0.0329544	27283.3
rs56330463	5	148200011	eosinophil count	Qiao	T	C	-0.039484	0.002008	5.38e-86	0.003947	0.030247	0.896156	0.414891	800625	0.0336404	27870.9
rs960709	5	150461049	eosinophil count	Qiao	G	A	-0.023189	0.002337	3.6e-23	-0.002122	0.034085	0.95033	0.295904	800625	0.00995851	8053.23
rs2961914	5	159868958	eosinophil count	Qiao	A	C	-0.019037	0.002474	1.49e-14	0.010139	0.036919	0.783609	0.187512	800625	0.00490784	3948.72
rs9313497	5	169691627	eosinophil count	Qiao	C	T	-0.030253	0.003971	2.67e-14	0.031343	0.058603	0.592793	0.0961349	800625	0.00706918	5700.06
rs62385501	5	171950231	eosinophil count	Qiao	A	T	-0.014427	0.002142	1.68e-11	-0.035407	0.030323	0.242927	0.289005	800625	0.00380164	3055.31
rs75049939	5	173334219	eosinophil count	Qiao	G	T	-0.013632	0.002149	2.32e-10	0.01755	0.030438	0.564238	0.296705	800625	0.0034469	2769.22
rs6556313	5	176792491	eosinophil count	Qiao	G	A	0.019467	0.002102	2.16e-20	0.049409	0.029272	0.091426	0.350154	800625	0.00766505	6184.23
rs9504361	6	577820	eosinophil count	Qiao	G	A	-0.032321	0.002052	7.98e-56	-0.009063	0.028018	0.746344	0.448737	800625	0.0229704	18823
rs28383314	6	3824397	eosinophil count	Qiao	T	C	-0.061635	0.002048	6.38e-199	0.025893	0.039112	0.507978	0.379443	800625	0.0795116	69157.8
rs61612642	6	42197707	eosinophil count	Qiao	T	C	0.03751	0.002694	4.89e-44	-0.030994	0.040283	0.441665	0.16951	800625	0.0176064	14348.8
rs9349322	6	45634092	eosinophil count	Qiao	C	A	0.022029	0.002803	4.04e-15	0.011913	0.03907	0.760433	0.173283	800625	0.00617945	4978.19
rs59322	6	88020521	eosinophil count	Qiao	A	C	-0.015896	0.00199	1.44e-15	-0.057451	0.028063	0.040655	0.463566	800625	0.00558536	4496.89
rs62408224	6	90955995	eosinophil count	Qiao	G	A	-0.042179	0.002073	5.69e-92	-0.00016	0.029398	0.995649	0.321805	800625	0.0345134	28620
rs12208103	6	107442431	eosinophil count	Qiao	T	C	-0.030736	0.002069	6.83e-50	-0.06165	0.032659	0.059081	0.389991	800625	0.0199771	16320.2
rs1832777	6	109648130	eosinophil count	Qiao	T	G	-0.015369	0.002012	2.26e-14	0.043535	0.029585	0.141133	0.47567	800625	0.0052366	4214.62
rs783646	6	117286220	eosinophil count	Qiao	G	C	0.018804	0.002566	2.41e-13	0.024297	0.036096	0.50088	0.195319	800625	0.00493988	3974.62
rs9389268	6	135419631	eosinophil count	Qiao	G	A	-0.045367	0.002292	3.69e-87	-0.011923	0.033872	0.724841	0.252972	800625	0.034573	28671.3
rs6924387	6	137082948	eosinophil count	Qiao	G	A	0.016659	0.002027	2.19e-16	0.012823	0.02824	0.649804	0.420865	800625	0.00601268	4843.02
rs17781283	6	138262773	eosinophil count	Qiao	A	G	-0.044348	0.005576	1.9e-15	0.103431	0.087776	0.238635	0.0285494	800625	0.00484857	3900.8
rs9390030	6	143224510	eosinophil count	Qiao	T	C	0.024767	0.003397	3.22e-13	0.055326	0.049372	0.262435	0.0898214	800625	0.0044576	3584.84
rs72992130	6	144441671	eosinophil count	Qiao	T	C	0.034569	0.004829	8.48e-13	-0.128266	0.080936	0.113008	0.0365568	800625	0.00374124	3006.58
rs7759516	6	151838245	eosinophil count	Qiao	C	T	-0.016129	0.002572	3.72e-10	-0.062906	0.035612	0.077325	0.216307	800625	0.00391994	3150.75
rs3093023	6	167534290	eosinophil count	Qiao	A	G	0.012677	0.001998	2.27e-10	0.002005	0.028254	0.943415	0.430166	800625	0.00350159	2813.31
rs6971710	7	3140173	eosinophil count	Qiao	A	G	0.028325	0.002475	2.75e-30	-0.006772	0.036172	0.851485	0.180905	800625	0.0105675	8550.97
rs56195338	7	8107922	eosinophil count	Qiao	A	G	-0.030068	0.004266	1.88e-12	-0.109229	0.067713	0.106716	0.0513551	800625	0.00391511	3146.85
rs1630916	7	17015162	eosinophil count	Qiao	G	A	-0.019473	0.002019	5.53e-22	0.007076	0.028448	0.803571	0.41409	800625	0.00817784	6601.37
rs61210140	7	20503007	eosinophil count	Qiao	A	G	-0.05833	0.002308	7.12e-141	-0.039686	0.035091	0.258057	0.244595	800625	0.0558803	47387.2
rs4722171	7	22785717	eosinophil count	Qiao	A	G	0.027253	0.002019	1.83e-41	0.022204	0.030506	0.466717	0.370681	800625	0.0154009	12523.2
rs73069541	7	26904928	eosinophil count	Qiao	G	A	-0.015434	0.00234	4.37e-11	-0.007199	0.034773	0.835976	0.218417	800625	0.00361465	2904.48
rs60600003	7	37382465	eosinophil count	Qiao	G	T	0.042906	0.003317	3.05e-38	-0.037656	0.050122	0.452487	0.0997074	800625	0.0146891	11935.8
rs3735491	7	45116468	eosinophil count	Qiao	A	C	0.018545	0.002217	6.26e-17	-0.041708	0.033443	0.212323	0.273206	800625	0.0060702	4889.63
rs150640087	7	50444152	eosinophil count	Qiao	T	G	0.099543	0.008004	1.8e-35	-0.098135	0.132422	0.458657	0.0110256	800625	0.00960409	7763.84
rs13226583	7	75454152	eosinophil count	Qiao	T	A	-0.061865	0.0031	1.59e-88	0.005132	0.046879	0.91281	0.111257	800625	0.0336388	27869.6
rs3764824	7	77365770	eosinophil count	Qiao	A	G	0.014639	0.001983	1.63e-13	-0.037598	0.027877	0.177416	0.492793	800625	0.00476124	3830.2
rs445	7	92408370	eosinophil count	Qiao	T	C	-0.053211	0.003365	2.84e-56	-0.056786	0.044474	0.201642	0.113104	800625	0.0252465	20736.5
rs73187850	7	101867824	eosinophil count	Qiao	T	A	0.018473	0.002218	8.69e-17	-0.017856	0.031326	0.568702	0.263767	800625	0.00589058	4744.09
rs513973	7	105314326	eosinophil count	Qiao	T	A	-0.017021	0.002447	3.62e-12	0.028218	0.037087	0.446761	0.240699	800625	0.00470658	3786.03
rs12705849	7	112782556	eosinophil count	Qiao	A	G	-0.020577	0.002021	2.55e-24	0.003528	0.028411	0.901164	0.394703	800625	0.00899188	7264.45
rs61068276	7	124804887	eosinophil count	Qiao	T	C	0.014308	0.001998	8.31e-13	0.055781	0.029584	0.059376	0.451555	800625	0.0045066	3624.43
rs3823536	7	128579666	eosinophil count	Qiao	A	G	-0.017818	0.001986	3.16e-19	0.007678	0.028214	0.785522	0.457422	800625	0.00700398	5647.11
rs56179563	7	129685597	eosinophil count	Qiao	A	G	0.017858	0.002055	3.87e-18	-0.064298	0.030802	0.036867	0.37547	800625	0.00664724	5357.56
rs6959832	7	135289854	eosinophil count	Qiao	A	G	-0.016175	0.001983	3.66e-16	0.014899	0.029736	0.616361	0.490037	800625	0.00581171	4680.2
rs7789337	7	138788795	eosinophil count	Qiao	C	G	0.018512	0.002402	1.35e-14	0.005088	0.034402	0.882402	0.221327	800625	0.00524981	4225.31
rs12530946	7	148887942	eosinophil count	Qiao	A	G	-0.042755	0.002044	3.99e-97	-0.013205	0.030344	0.663458	0.397413	800625	0.038912	32415.2
rs7790014	7	150272635	eosinophil count	Qiao	C	A	-0.012959	0.002045	2.4e-10	-0.031669	0.028715	0.270051	0.382877	800625	0.00352713	2833.9
rs295	8	19816238	eosinophil count	Qiao	C	A	0.015869	0.002337	1.16e-11	-0.010506	0.032737	0.748274	0.238636	800625	0.00406701	3269.44
rs4871849	8	22964719	eosinophil count	Qiao	G	A	0.033268	0.002198	1.06e-51	-0.030798	0.032669	0.345803	0.32413	800625	0.0215518	17635
rs10088702	8	27263107	eosinophil count	Qiao	T	C	-0.016572	0.002255	2.1e-13	-0.064974	0.031465	0.038947	0.266061	800625	0.00476693	3834.8
rs45577137	8	48651633	eosinophil count	Qiao	G	A	-0.059758	0.005157	5.1e-31	0.017406	0.094746	0.854224	0.0387281	800625	0.0118171	9574.23
rs7846314	8	61650831	eosinophil count	Qiao	T	A	-0.032851	0.002543	3.92e-38	-0.051176	0.03632	0.158816	0.204327	800625	0.0155957	12684.1
rs6989099	8	66898262	eosinophil count	Qiao	C	T	-0.017763	0.002133	8.58e-17	0.005306	0.029783	0.858597	0.335048	800625	0.00624852	5034.18
rs4739140	8	79753010	eosinophil count	Qiao	C	T	0.014554	0.002057	1.53e-12	0.086378	0.03032	0.0044	0.361996	800625	0.0043485	3496.72
rs6986109	8	81286298	eosinophil count	Qiao	G	T	0.016486	0.002181	4.24e-14	0.109171	0.029766	0.000247	0.306806	800625	0.00513803	4134.88
rs574183	8	95973816	eosinophil count	Qiao	G	A	-0.013813	0.002036	1.2e-11	0.09944	0.028405	0.000467	0.373083	800625	0.00396679	3188.56
rs12681644	8	119972974	eosinophil count	Qiao	T	C	-0.019435	0.002427	1.23e-15	-0.015145	0.033689	0.653057	0.232261	800625	0.00598696	4822.18
rs12550442	8	127520375	eosinophil count	Qiao	T	C	0.02914	0.003487	6.79e-17	0.041773	0.049151	0.395388	0.0891284	800625	0.00612773	4936.26
rs10956403	8	129007207	eosinophil count	Qiao	G	A	-0.033229	0.002086	4.55e-57	-0.00251	0.029026	0.931069	0.353403	800625	0.0224278	18368.2
rs7840212	8	130599247	eosinophil count	Qiao	T	C	-0.040204	0.00211	7.11e-81	0.040656	0.02923	0.164233	0.368386	800625	0.0334303	27690.9
rs9969668	8	135731578	eosinophil count	Qiao	A	G	-0.018537	0.002756	1.79e-11	0.014711	0.038902	0.705336	0.14789	800625	0.00384911	3093.61
rs34173062	8	145158607	eosinophil count	Qiao	A	G	0.054559	0.004091	1.55e-40	0.155158	0.054077	0.004128	0.081429	800625	0.0197912	16165.3
rs1888909	9	6197392	eosinophil count	Qiao	T	C	0.095262	0.002272	0	0.001721	0.034335	0.960006	0.259239	800625	0.154905	146754
rs4644350	9	16882916	eosinophil count	Qiao	C	G	0.015143	0.002058	1.96e-13	0.024979	0.028464	0.380172	0.442116	800625	0.00502749	4045.48
rs295273	9	86466968	eosinophil count	Qiao	A	G	0.020579	0.002274	1.5e-19	0.006557	0.03146	0.834889	0.275285	800625	0.0075101	6058.27
rs6479336	9	94110288	eosinophil count	Qiao	A	T	-0.029195	0.002556	3.44e-30	-0.100429	0.036996	0.006652	0.186726	800625	0.0115055	9318.82
rs496475	9	113638236	eosinophil count	Qiao	G	T	0.035017	0.002033	1.83e-66	-0.019575	0.028575	0.493329	0.396982	800625	0.0260919	21449.5
rs911603	9	117697584	eosinophil count	Qiao	A	C	-0.024681	0.002043	1.42e-33	-0.033264	0.030227	0.271094	0.430074	800625	0.0132719	10768.8
rs1539174	10	974870	eosinophil count	Qiao	G	C	0.038017	0.002332	1.12e-59	0.040732	0.032937	0.216186	0.217447	800625	0.021861	17893.6
rs12722547	10	6072093	eosinophil count	Qiao	C	G	-0.076394	0.007704	3.78e-23	-0.229581	0.130936	0.079542	0.0107022	800625	0.00549245	4421.68
rs962993	10	9053132	eosinophil count	Qiao	T	C	-0.040434	0.002009	4.92e-90	-0.072154	0.02843	0.01117	0.400647	800625	0.0348968	28949.5
rs11014291	10	25198687	eosinophil count	Qiao	C	T	-0.017514	0.002056	1.7e-17	-0.006175	0.029643	0.834965	0.322251	800625	0.00595499	4796.28
rs2992333	10	26727454	eosinophil count	Qiao	G	A	0.034153	0.002028	1.35e-63	-0.048815	0.030334	0.107566	0.383754	800625	0.0245195	20124.4
rs2807743	10	28780293	eosinophil count	Qiao	C	T	-0.035483	0.002365	7.43e-51	-0.017435	0.035197	0.620367	0.214937	800625	0.0188844	15410.4
rs11010084	10	35360620	eosinophil count	Qiao	G	A	0.015847	0.002032	6.59e-15	0.057543	0.028563	0.043965	0.410718	800625	0.00540267	4349.01
rs17482472	10	44859618	eosinophil count	Qiao	A	G	-0.031481	0.003346	5.34e-21	0.049219	0.048367	0.30885	0.0961041	800625	0.00765253	6174.05
rs10995240	10	64388631	eosinophil count	Qiao	C	G	-0.043838	0.002049	1.55e-101	-0.018768	0.029094	0.518882	0.358947	800625	0.0393073	32758
rs7897422	10	90849704	eosinophil count	Qiao	C	T	0.020768	0.002521	1.85e-16	-0.008518	0.034354	0.804163	0.228934	800625	0.00676766	5455.28
rs2497318	10	94432000	eosinophil count	Qiao	T	C	-0.029864	0.00202	1.96e-49	-0.044363	0.028058	0.113845	0.432661	800625	0.0194596	15889
rs10736116	10	99056921	eosinophil count	Qiao	C	G	-0.015606	0.002026	1.41e-14	0.019188	0.028438	0.499872	0.395411	800625	0.00517535	4165.07
rs2419313	10	111750851	eosinophil count	Qiao	A	G	-0.020727	0.002869	5.21e-13	-0.077964	0.041699	0.061536	0.164798	800625	0.0052561	4230.4
rs7080536	10	115348046	eosinophil count	Qiao	A	G	-0.043694	0.004952	1.17e-18	-0.19099	0.084516	0.023855	0.0329381	800625	0.0054056	4351.38
rs1059091	11	309127	eosinophil count	Qiao	G	A	0.033841	0.002141	3.08e-56	0.028797	0.032079	0.369351	0.350724	800625	0.0231808	18999.6
rs7109587	11	2988239	eosinophil count	Qiao	A	G	0.01818	0.00236	1.38e-14	-0.021005	0.036155	0.561279	0.206452	800625	0.00481313	3872.15
rs360124	11	9802228	eosinophil count	Qiao	G	C	0.022808	0.003372	1.4e-11	0.04258	0.045969	0.354303	0.101848	800625	0.00422984	3400.9
rs214080	11	17299762	eosinophil count	Qiao	A	G	-0.012908	0.002009	1.37e-10	0.051407	0.028424	0.07052	0.395334	800625	0.00354034	2844.56
rs174548	11	61571348	eosinophil count	Qiao	G	C	-0.023058	0.002137	4.08e-27	0.048667	0.030132	0.106275	0.309424	800625	0.0100985	8167.58
rs4930152	11	64005412	eosinophil count	Qiao	A	G	-0.016193	0.002162	7.14e-14	0.007201	0.030338	0.81238	0.286033	800625	0.00475988	3829.11
rs634534	11	65665256	eosinophil count	Qiao	A	G	-0.032917	0.001998	5.83e-61	0.013223	0.028051	0.637388	0.459747	800625	0.0239224	19622.3
rs7939912	11	69982096	eosinophil count	Qiao	G	A	-0.01529	0.002039	6.72e-14	0.006142	0.030542	0.84061	0.419664	800625	0.00506109	4072.64
rs7936434	11	76293805	eosinophil count	Qiao	C	G	0.043013	0.001984	4.08e-104	0.091882	0.027954	0.001018	0.47453	800625	0.0410071	34235.2
rs4409785	11	95311422	eosinophil count	Qiao	C	T	0.016435	0.00263	4.25e-10	-0.023457	0.038844	0.545949	0.172221	800625	0.00342285	2749.83
rs637064	11	108140909	eosinophil count	Qiao	C	T	-0.024251	0.001994	5.43e-34	0.050233	0.028243	0.075311	0.414167	800625	0.012684	10285.6
rs604255	11	126197026	eosinophil count	Qiao	T	G	0.021647	0.002349	3.26e-20	0.029394	0.033089	0.374359	0.216046	800625	0.00705472	5688.31
rs10893844	11	128185850	eosinophil count	Qiao	G	C	-0.02457	0.001984	3.49e-35	-0.006982	0.027903	0.802394	0.463474	800625	0.0133436	10827.7
rs12820863	12	4318723	eosinophil count	Qiao	T	C	0.022466	0.002142	1.07e-25	-0.004559	0.033288	0.891041	0.337388	800625	0.0100297	8111.38
rs1800692	12	6442346	eosinophil count	Qiao	A	G	0.018051	0.002039	8.92e-19	0.020864	0.032202	0.517068	0.380936	800625	0.00683027	5506.09
rs10771216	12	9076740	eosinophil count	Qiao	T	G	0.017676	0.0022	9.82e-16	-0.027527	0.031478	0.381849	0.288697	800625	0.00570312	4592.25
rs4931002	12	32143169	eosinophil count	Qiao	C	A	0.02158	0.002388	1.73e-19	0.019289	0.035498	0.586878	0.201956	800625	0.00667166	5377.37
rs12581511	12	46573788	eosinophil count	Qiao	G	C	-0.017643	0.002631	2.07e-11	0.008508	0.037229	0.819219	0.170804	800625	0.00391875	3149.79
rs35979828	12	54685880	eosinophil count	Qiao	T	C	-0.032839	0.003892	3.42e-17	-0.099738	0.061486	0.104773	0.0699723	800625	0.00623806	5025.7
rs1689510	12	56396768	eosinophil count	Qiao	C	G	0.026511	0.002094	1.06e-36	0.064638	0.029516	0.028549	0.31449	800625	0.0134685	10930.5
rs10777378	12	92518680	eosinophil count	Qiao	G	A	0.022488	0.001989	1.28e-29	-0.010073	0.02799	0.718937	0.479443	800625	0.011219	9084.13
rs3858607	12	94536803	eosinophil count	Qiao	C	G	-0.014908	0.002068	5.9e-13	-0.009543	0.032641	0.770024	0.39595	800625	0.00472497	3800.89
rs10745763	12	96811386	eosinophil count	Qiao	T	G	0.01349	0.002018	2.41e-11	0.017719	0.029833	0.552564	0.458593	800625	0.00401627	3228.49
rs11065991	12	112083162	eosinophil count	Qiao	T	C	0.087935	0.002013	0	-0.006986	0.03038	0.818129	0.402356	800625	0.165281	158531
rs708785	12	121228791	eosinophil count	Qiao	G	A	0.018842	0.002006	6.25e-21	0.05406	0.028645	0.059139	0.399199	800625	0.0075687	6105.91
rs28532037	12	123883406	eosinophil count	Qiao	G	A	0.029653	0.003416	4.19e-18	-0.013385	0.050976	0.792881	0.101632	800625	0.00713624	5754.52
rs12861824	13	31079184	eosinophil count	Qiao	C	T	-0.020977	0.002402	2.59e-18	-0.027388	0.036814	0.45691	0.264121	800625	0.00760228	6133.2
rs6563842	13	41244297	eosinophil count	Qiao	T	G	0.035704	0.002162	3.39e-61	-0.001516	0.030295	0.960063	0.336264	800625	0.0252905	20773.6
rs201798	13	50954721	eosinophil count	Qiao	G	A	-0.020184	0.002044	5.71e-23	-0.016223	0.028687	0.57174	0.387065	800625	0.00859133	6938.04
rs7327960	13	74682892	eosinophil count	Qiao	T	C	-0.017659	0.002629	1.91e-11	0.074622	0.035695	0.036591	0.178673	800625	0.00406775	3270.05
rs275945	13	109799451	eosinophil count	Qiao	G	A	0.01369	0.002083	5.19e-11	-0.058953	0.031207	0.058893	0.350385	800625	0.00379189	3047.44
rs12100034	13	114956773	eosinophil count	Qiao	A	G	-0.017045	0.002079	2.6e-16	-0.027231	0.029084	0.349112	0.356791	800625	0.00592663	4773.29
rs2239633	14	23589057	eosinophil count	Qiao	A	G	0.034771	0.001986	1.5e-68	-0.065044	0.028099	0.020646	0.444333	800625	0.0265341	21822.9
rs7141943	14	25438250	eosinophil count	Qiao	G	A	0.015879	0.002038	7e-15	-0.012492	0.030393	0.681069	0.418448	800625	0.00545411	4390.64
rs8020739	14	35882492	eosinophil count	Qiao	G	T	-0.02471	0.002087	2.57e-32	-0.022941	0.031398	0.465007	0.331152	800625	0.0120212	9741.58
rs8012643	14	37692864	eosinophil count	Qiao	T	C	0.015461	0.002194	1.91e-12	-0.001114	0.030986	0.971304	0.280613	800625	0.00428937	3448.97
rs6573020	14	55871452	eosinophil count	Qiao	T	C	0.020574	0.002019	2.31e-24	0.00361	0.029956	0.904052	0.421897	800625	0.00917691	7415.32
rs8011585	14	65522223	eosinophil count	Qiao	A	T	0.015701	0.002041	1.5e-14	0.02277	0.028554	0.425199	0.395688	800625	0.00523982	4217.23
rs1274955	14	69289312	eosinophil count	Qiao	A	C	0.018938	0.002401	3.21e-15	-0.013071	0.033866	0.699548	0.236418	800625	0.00575509	4634.34
rs2806044	14	73414316	eosinophil count	Qiao	A	G	-0.015953	0.002161	1.62e-13	-0.044838	0.032163	0.163272	0.321543	800625	0.00493507	3970.74
rs175705	14	75975648	eosinophil count	Qiao	C	G	-0.03822	0.002213	8.8e-67	0.038719	0.033186	0.243309	0.292131	800625	0.0268509	22090.7
rs61975764	14	93014929	eosinophil count	Qiao	A	G	0.023235	0.001999	3.41e-31	0.047095	0.030051	0.117063	0.450262	800625	0.0118783	9624.38
rs11555542	14	94417531	eosinophil count	Qiao	C	T	0.06384	0.004108	2.12e-54	0.080024	0.069621	0.250364	0.0449338	800625	0.0155468	12643.7
rs942017	14	103018727	eosinophil count	Qiao	A	G	-0.017251	0.002113	3.43e-16	-0.030644	0.029454	0.298129	0.351678	800625	0.00603131	4858.12
rs62006172	15	38904527	eosinophil count	Qiao	A	G	-0.037536	0.004973	4.62e-14	0.029698	0.083991	0.723661	0.0342932	800625	0.0041476	3334.5
rs1655558	15	41787585	eosinophil count	Qiao	T	G	-0.015086	0.002011	6.55e-14	-0.006957	0.029813	0.815466	0.443117	800625	0.00499204	4016.8
rs34212866	15	43702964	eosinophil count	Qiao	G	A	0.020115	0.002401	5.74e-17	0.041541	0.035215	0.238125	0.214968	800625	0.00606944	4889.02
rs7161799	15	58770523	eosinophil count	Qiao	T	C	0.024607	0.003791	8.86e-11	0.002408	0.054575	0.964789	0.0868956	800625	0.00427054	3433.77
rs11071559	15	61069988	eosinophil count	Qiao	T	C	-0.0222	0.002945	4.94e-14	-0.134008	0.041911	0.001393	0.14304	800625	0.00536997	4322.54
rs17293632	15	67442596	eosinophil count	Qiao	T	C	0.02962	0.002337	8.92e-37	0.011724	0.032942	0.721916	0.234432	800625	0.0139965	11365
rs36085856	15	70379236	eosinophil count	Qiao	C	G	0.036734	0.00395	1.51e-20	-0.039522	0.061483	0.520366	0.0852633	800625	0.00935496	7560.55
rs4886849	15	77384002	eosinophil count	Qiao	T	C	-0.015725	0.002339	1.86e-11	0.026678	0.034519	0.439619	0.267739	800625	0.0043093	3465.06
rs7257	15	80191343	eosinophil count	Qiao	G	A	-0.033603	0.002002	3.6e-63	-0.030906	0.029838	0.30029	0.460779	800625	0.0249381	20476.7
rs12913266	15	86294109	eosinophil count	Qiao	A	G	-0.017864	0.002036	1.85e-18	0.047034	0.028136	0.094595	0.390576	800625	0.00675196	5442.54
rs4984636	16	1252441	eosinophil count	Qiao	C	T	0.014093	0.002136	4.31e-11	0.095643	0.035283	0.006729	0.274792	800625	0.0035182	2826.71
rs4280242	16	2830482	eosinophil count	Qiao	C	T	0.032913	0.002318	1.03e-45	0.021344	0.032277	0.508454	0.276686	800625	0.0192707	15731.7
rs3859154	16	4591208	eosinophil count	Qiao	T	C	0.022482	0.003463	8.71e-11	0.017017	0.058985	0.772971	0.0959347	800625	0.00389666	3131.97
rs725613	16	11169683	eosinophil count	Qiao	G	T	-0.047446	0.002071	4.78e-116	-0.025676	0.029134	0.378155	0.384185	800625	0.047341	39785.9
rs2106450	16	20915247	eosinophil count	Qiao	T	C	-0.017825	0.002265	3.76e-15	-0.016802	0.033893	0.620107	0.258377	800625	0.00541182	4356.42
rs2072130	16	27356398	eosinophil count	Qiao	T	C	0.028666	0.002062	6.79e-44	-0.021828	0.029119	0.4535	0.353742	800625	0.0166984	13596.2
rs9939774	16	30068354	eosinophil count	Qiao	T	C	-0.029236	0.00202	1.98e-47	-0.051287	0.028754	0.074491	0.376779	800625	0.0178407	14543.2
rs1120275	16	48598737	eosinophil count	Qiao	G	T	-0.023893	0.002142	7.53e-29	-0.017885	0.030147	0.553036	0.326563	800625	0.0111597	9035.57
rs78534766	16	50335074	eosinophil count	Qiao	A	C	0.098103	0.012987	4.42e-14	-0.329436	0.272448	0.226577	0.00532799	800625	0.00453373	3646.35
rs7192652	16	57075180	eosinophil count	Qiao	G	A	-0.019291	0.001996	4.55e-22	-0.006291	0.029551	0.831396	0.482368	800625	0.00825955	6667.88
rs16947165	16	78159277	eosinophil count	Qiao	G	A	-0.014079	0.002159	7.21e-11	-0.038188	0.030318	0.207802	0.297752	800625	0.00368414	2960.52
rs7188272	16	79651979	eosinophil count	Qiao	A	G	0.017223	0.002178	2.74e-15	-0.032239	0.032528	0.321606	0.313258	800625	0.00567232	4567.31
rs56320921	16	81512760	eosinophil count	Qiao	T	C	-0.026098	0.003909	2.54e-11	0.02936	0.061408	0.632586	0.0672005	800625	0.0037951	3050.02
rs9929885	16	86002467	eosinophil count	Qiao	T	G	0.027938	0.002421	9.03e-31	0.00884	0.036473	0.808484	0.204481	800625	0.011286	9139.03
rs17175830	16	88558164	eosinophil count	Qiao	A	G	0.032179	0.002365	4.13e-42	0.02119	0.038011	0.57722	0.240422	800625	0.0168089	13687.7
rs62091998	17	2881625	eosinophil count	Qiao	G	A	-0.01559	0.002152	4.48e-13	0.004377	0.031886	0.890792	0.30616	800625	0.00458931	3691.26
rs34210653	17	4535314	eosinophil count	Qiao	A	G	-0.175565	0.006973	8.11e-140	-0.178106	0.11974	0.136886	0.0143517	800625	0.0387569	32280.8
rs74480102	17	7742601	eosinophil count	Qiao	A	G	-0.083018	0.00494	2.52e-63	-0.110401	0.087902	0.209112	0.0316446	800625	0.0187727	15317.4
rs11078770	17	8790074	eosinophil count	Qiao	A	G	-0.015874	0.002148	1.55e-13	-0.053135	0.032624	0.103378	0.291223	800625	0.00462334	3718.75
rs8080418	17	26084986	eosinophil count	Qiao	T	C	-0.014253	0.002248	2.36e-10	0.02565	0.031286	0.412293	0.271112	800625	0.00356837	2867.16
rs1838149	17	33819302	eosinophil count	Qiao	A	G	-0.016513	0.002055	9.84e-16	0.034261	0.031993	0.284198	0.418479	800625	0.00589846	4750.47
rs112401631	17	38764524	eosinophil count	Qiao	A	T	0.109293	0.007062	5.6e-54	0.405569	0.122432	0.000929	0.0158146	800625	0.016526	13453.4
rs145947882	17	41809207	eosinophil count	Qiao	C	A	-0.059933	0.006329	2.98e-21	0.062555	0.101557	0.537938	0.0212812	800625	0.00665018	5359.95
rs9889262	17	47398070	eosinophil count	Qiao	A	T	0.028459	0.002067	4.18e-43	0.005391	0.03093	0.861615	0.361133	800625	0.0166098	13522.8
rs150497606	17	55466426	eosinophil count	Qiao	A	G	-0.045383	0.004614	8.49e-23	-0.11738	0.074329	0.114285	0.0396366	800625	0.00696893	5618.65
rs4047777	17	57959887	eosinophil count	Qiao	T	A	-0.018348	0.002321	2.79e-15	-0.108257	0.032683	0.00093	0.263628	800625	0.00580917	4678.14
rs62086903	17	66016006	eosinophil count	Qiao	C	T	0.030422	0.00238	2.27e-37	0.049198	0.037397	0.188306	0.245365	800625	0.0152325	12384.2
rs312722	17	68286649	eosinophil count	Qiao	G	C	0.023683	0.002299	7.34e-25	0.016189	0.032073	0.613754	0.246258	800625	0.0092541	7478.26
rs9900933	17	73801154	eosinophil count	Qiao	C	T	-0.020015	0.002093	1.23e-21	-0.100715	0.031767	0.001529	0.361503	800625	0.0082192	6635.03
rs11658674	17	76241788	eosinophil count	Qiao	C	T	-0.019502	0.002206	1.02e-18	-0.039289	0.033676	0.24332	0.266246	800625	0.00660449	5322.88
rs2292759	18	12884343	eosinophil count	Qiao	A	G	-0.015476	0.002039	3.33e-14	-0.044261	0.030408	0.145508	0.399985	800625	0.00510941	4111.73
rs57633475	18	46469650	eosinophil count	Qiao	G	A	-0.02465	0.003048	6.36e-16	-0.025212	0.046714	0.589421	0.124992	800625	0.00590712	4757.49
rs2850542	18	48403560	eosinophil count	Qiao	G	T	0.013206	0.00202	6.5e-11	0.032553	0.029767	0.274109	0.448599	800625	0.00383456	3081.86
rs12454835	18	56211840	eosinophil count	Qiao	T	C	0.02074	0.002557	5.29e-16	-0.018503	0.036195	0.609229	0.193225	800625	0.00596047	4800.72
rs17758695	18	60920854	eosinophil count	Qiao	T	C	-0.122123	0.005948	1.32e-93	0.114712	0.094529	0.224915	0.0242378	800625	0.031353	25914.5
rs1788105	18	67532292	eosinophil count	Qiao	A	G	0.015659	0.001989	3.62e-15	-0.042671	0.027986	0.12732	0.475331	800625	0.00543572	4375.76
rs36084354	19	1079959	eosinophil count	Qiao	A	G	-0.045367	0.003441	1.17e-39	-0.085022	0.056924	0.135267	0.0806283	800625	0.0135615	11006.9
rs61731111	19	3179517	eosinophil count	Qiao	T	C	-0.131975	0.009613	7.57e-43	-0.174728	0.174762	0.317389	0.0127502	800625	0.0194883	15913
rs62111672	19	7415064	eosinophil count	Qiao	A	G	0.04051	0.005461	1.24e-13	0.133083	0.094399	0.158588	0.034632	800625	0.00487688	3923.69
rs73011343	19	11058262	eosinophil count	Qiao	G	A	0.01457	0.002237	7.59e-11	-0.00473	0.031495	0.880591	0.274222	800625	0.00375554	3018.12
rs410867	19	16427111	eosinophil count	Qiao	G	A	-0.059414	0.00241	4.12e-134	0.004466	0.033928	0.895268	0.231845	800625	0.055882	47388.7
rs4254438	19	18395537	eosinophil count	Qiao	T	C	0.019394	0.002063	5.8e-21	-0.019469	0.031419	0.535495	0.357422	800625	0.00767873	6195.36
rs7245672	19	19699963	eosinophil count	Qiao	T	C	0.018666	0.002103	7.28e-19	0.02753	0.029259	0.34675	0.334863	800625	0.00689808	5561.14
rs118013485	19	33726577	eosinophil count	Qiao	A	G	-0.033602	0.004068	1.54e-16	-0.094599	0.062778	0.131834	0.0641515	800625	0.00602546	4853.38
rs4802399	19	38899999	eosinophil count	Qiao	A	G	0.043325	0.004908	1.13e-18	0.001262	0.07809	0.9871	0.0455497	800625	0.00725376	5849.98
rs412884	19	40219449	eosinophil count	Qiao	T	C	-0.057634	0.002109	2.22e-164	0.009505	0.02969	0.748857	0.328334	800625	0.065114	55762.8
rs145605569	19	45742902	eosinophil count	Qiao	T	C	-0.031199	0.002269	5.77e-43	0.028416	0.03344	0.395459	0.242162	800625	0.0158786	12917.9
rs4645881	19	49458262	eosinophil count	Qiao	C	T	-0.025032	0.00282	7.35e-19	-0.032001	0.045983	0.486486	0.156606	800625	0.00735661	5933.53
rs6080761	20	17629162	eosinophil count	Qiao	A	G	0.01848	0.002014	4.75e-20	0.040161	0.029882	0.178938	0.425654	800625	0.00742133	5986.13
rs4812447	20	39272620	eosinophil count	Qiao	G	A	0.012841	0.002011	1.76e-10	0.012535	0.028064	0.655137	0.448645	800625	0.0036256	2913.3
rs6103572	20	42657862	eosinophil count	Qiao	T	C	0.024061	0.002237	5.96e-27	0.045345	0.033633	0.177575	0.270419	800625	0.0101528	8211.95
rs13045492	20	49134535	eosinophil count	Qiao	T	A	-0.032686	0.003599	1.13e-19	0.000657	0.051055	0.989723	0.0878349	800625	0.00760872	6138.44
rs3746420	20	50140627	eosinophil count	Qiao	C	G	-0.031805	0.004163	2.26e-14	-0.080713	0.059941	0.178105	0.0617647	800625	0.00521063	4193.61
rs2223043	21	16438793	eosinophil count	Qiao	G	A	0.019382	0.002295	3.23e-17	-0.041768	0.032342	0.196524	0.337619	800625	0.00746757	6023.71
rs928736	21	34439889	eosinophil count	Qiao	C	T	0.024684	0.002181	1.19e-29	0.043679	0.032867	0.183835	0.291099	800625	0.0111765	9049.3
rs56117721	21	36398586	eosinophil count	Qiao	A	T	-0.104406	0.003874	6.64e-160	0.054225	0.055644	0.329804	0.0693409	800625	0.0625286	53401
rs2835718	21	38781748	eosinophil count	Qiao	C	T	-0.032619	0.0031	7.24e-26	0.004505	0.045543	0.921192	0.111241	800625	0.00935056	7556.95
rs80109907	21	39850955	eosinophil count	Qiao	A	C	0.080963	0.010366	5.97e-15	0.007897	0.149738	0.957925	0.0159686	800625	0.0091558	7398.1
rs12483051	21	43850713	eosinophil count	Qiao	G	C	-0.021635	0.002903	9.59e-14	-0.069583	0.040883	0.088754	0.136079	800625	0.00489132	3935.37
rs2847224	21	45660835	eosinophil count	Qiao	A	C	0.024926	0.002027	1.05e-34	0.023021	0.030281	0.447118	0.412319	800625	0.0133822	10859.5
rs5747308	22	18133500	eosinophil count	Qiao	A	C	-0.015575	0.001987	4.82e-15	0.020867	0.029623	0.481187	0.494349	800625	0.00538999	4338.75
rs7288670	22	24621826	eosinophil count	Qiao	G	A	-0.026272	0.002158	4.51e-34	0.078259	0.030283	0.009777	0.296812	800625	0.0128052	10385.2
rs739427	22	31659101	eosinophil count	Qiao	G	C	0.022486	0.001985	1.06e-29	0.029262	0.027884	0.293965	0.495211	800625	0.011235	9097.21
rs760517	22	37258986	eosinophil count	Qiao	T	C	0.025957	0.00223	2.87e-31	-0.005052	0.032967	0.878176	0.379812	800625	0.0141074	11456.4
rs743002	22	41404939	eosinophil count	Qiao	C	T	-0.058857	0.00403	2.9e-48	-0.020854	0.066562	0.754054	0.0590853	800625	0.0171188	13944.5
rs4253755	22	46615376	eosinophil count	Qiao	A	G	-0.028911	0.002993	4.74e-22	-0.072568	0.045225	0.108579	0.123021	800625	0.00801571	6469.44
rs75107793	22	50628937	eosinophil count	Qiao	A	G	0.032876	0.003882	2.62e-17	0.206323	0.064571	0.001403	0.0609024	800625	0.00549478	4423.57
rs72634258	1	8150638	IBD	Liu	C	T	-0.126877	0.0139965	1.25e-19	-0.038549	0.041123	0.348548	0.164767	47688.1	0.00443071	212.233	86.3324
rs7523442	1	20165971	IBD	Liu	C	T	-0.124537	0.00990061	2.76e-36	-0.040887	0.029689	0.168436	0.452325	47688.1	0.00768423	369.284
rs34920465	1	22700351	IBD	Liu	G	A	-0.0882969	0.0137823	1.49e-10	0.00332	0.036105	0.926711	0.164983	47688.1	0.0021481	102.66
rs7547569	1	67731368	IBD	Liu	C	T	-0.6472	0.0232516	1.65e-170	0.022284	0.058063	0.701145	0.0593009	47688.1	0.0467325	2337.84
rs34856868	1	92554283	IBD	Liu	A	G	-0.195275	0.0340546	9.8e-09	0.052624	0.100204	0.599492	0.0256545	47688.1	0.00190634	91.0833
rs4845604	1	151801680	IBD	Liu	A	G	-0.123592	0.0144514	1.21e-17	0.027797	0.039648	0.483256	0.137835	47688.1	0.00363045	173.76
rs2974935	1	155181843	IBD	Liu	G	T	-0.0687256	0.0100715	8.87e-12	-0.01997	0.029493	0.498349	0.483277	47688.1	0.00235896	112.76
rs10800309	1	161472158	IBD	Liu	A	G	0.132111	0.010405	6.16e-37	-0.057921	0.031727	0.067922	0.340268	47688.1	0.00783604	376.637
rs6025	1	169519049	IBD	Liu	T	C	-0.1775	0.0318536	2.51e-08	0.10729	0.096643	0.266907	0.02008	47688.1	0.00123988	59.2011
rs12411259	1	172866210	IBD	Liu	A	G	0.0669054	0.0115117	6.18e-09	0.019594	0.03386	0.562836	0.272082	47688.1	0.00177311	84.7063
rs2488401	1	197702401	IBD	Liu	T	C	0.107075	0.0121743	1.43e-18	-0.010241	0.036609	0.779688	0.206976	47688.1	0.00376368	180.161
rs35730213	1	200874229	IBD	Liu	C	G	-0.159624	0.0113656	8.33e-45	-0.069232	0.033669	0.039777	0.249754	47688.1	0.00954866	459.748
rs3024493	1	206943968	IBD	Liu	A	C	0.196922	0.0131753	1.65e-50	0.051688	0.037985	0.173571	0.14729	47688.1	0.00974077	469.088
rs13407913	2	25097644	IBD	Liu	G	A	0.0917072	0.00988181	1.69e-20	0.002847	0.028151	0.919425	0.451278	47688.1	0.00416518	199.46
rs2279990	2	28636740	IBD	Liu	G	A	-0.0794721	0.0100759	3.09e-15	-0.036868	0.028387	0.194008	0.430551	47688.1	0.00309698	148.148
rs78487399	2	43809347	IBD	Liu	C	G	-0.132093	0.0163913	7.71e-16	0.070274	0.047226	0.136729	0.0820142	47688.1	0.00262733	125.622
rs7608910	2	61204856	IBD	Liu	G	A	0.126444	0.0100484	2.6e-36	0.037648	0.028613	0.188235	0.380844	47688.1	0.00754004	362.302
rs6740462	2	65667272	IBD	Liu	C	A	-0.0799597	0.0116057	5.59e-12	0.029548	0.031767	0.352294	0.258793	47688.1	0.00245281	117.258
rs1420098	2	102984279	IBD	Liu	C	T	-0.0952951	0.0102776	1.82e-20	0.041773	0.028416	0.141538	0.385433	47688.1	0.00430219	206.05
rs11691685	2	145481827	IBD	Liu	G	A	-0.122467	0.0187977	7.27e-11	-0.024988	0.052062	0.631278	0.0772405	47688.1	0.00213797	102.174
rs4664304	2	160794008	IBD	Liu	A	G	0.0560236	0.0100658	2.61e-08	0.021209	0.028172	0.451551	0.482753	47688.1	0.00156745	74.8663
rs1990760	2	163124051	IBD	Liu	C	T	0.0671151	0.0107006	3.56e-10	-0.011206	0.030341	0.711895	0.433523	47688.1	0.00221241	105.739
rs1517352	2	191931464	IBD	Liu	A	C	-0.0778816	0.0102944	3.87e-14	0.014746	0.028718	0.607641	0.415584	47688.1	0.00294632	140.92
rs72924296	2	199543967	IBD	Liu	G	A	-0.0638392	0.0112629	1.44e-08	3.8e-05	0.033597	0.999101	0.261118	47688.1	0.00157259	75.1122
rs11677953	2	219121663	IBD	Liu	A	G	0.0790564	0.0100145	2.92e-15	-0.040934	0.030134	0.174324	0.385617	47688.1	0.00296142	141.644
rs4973341	2	228660362	IBD	Liu	C	T	-0.0662258	0.0104142	2.03e-10	0.034448	0.029536	0.243475	0.323129	47688.1	0.00191852	91.6665
rs35256947	2	231161026	IBD	Liu	C	T	0.0821647	0.0113176	3.87e-13	-0.02085	0.031607	0.50948	0.251632	47688.1	0.00254262	121.562
rs6708373	2	234172846	IBD	Liu	A	G	-0.134178	0.0099341	1.43e-41	-0.020497	0.029734	0.490614	0.475008	47688.1	0.00897938	432.09
rs4676410	2	241563739	IBD	Liu	A	G	0.109588	0.0126441	4.43e-18	-0.065859	0.036236	0.06915	0.214105	47688.1	0.00404154	193.516
rs11713774	3	18765978	IBD	Liu	C	T	0.0942858	0.0142704	3.92e-11	-0.016715	0.039675	0.673561	0.136757	47688.1	0.00209897	100.306
rs113010081	3	46457412	IBD	Liu	C	T	0.092227	0.0168244	4.21e-08	-0.042448	0.047403	0.370533	0.0936865	47688.1	0.00144445	68.9826
rs9836291	3	49697459	IBD	Liu	A	G	0.160867	0.0105244	9.61e-53	0.044661	0.030135	0.138318	0.299892	47688.1	0.0108666	523.901
rs4692386	4	26132361	IBD	Liu	T	C	-0.0579752	0.0101746	1.21e-08	-0.069654	0.030831	0.023892	0.382214	47688.1	0.0015873	75.8157
rs13107612	4	102739980	IBD	Liu	T	C	0.0732561	0.0108741	1.62e-11	-0.003685	0.030162	0.90273	0.296243	47688.1	0.00223763	106.948
rs974801	4	106071064	IBD	Liu	G	A	-0.0727718	0.0101382	7.07e-13	-0.10676	0.029062	0.000241	0.380721	47688.1	0.00249718	119.384
rs7657746	4	123161619	IBD	Liu	G	A	-0.0868542	0.0118004	1.83e-13	0.036609	0.032241	0.256146	0.242424	47688.1	0.00277085	132.504
rs3776414	5	10689562	IBD	Liu	G	T	0.0773716	0.0101613	2.65e-14	0.026856	0.028498	0.345992	0.392763	47688.1	0.0028555	136.563
rs395157	5	38867732	IBD	Liu	T	C	0.0913628	0.0098759	2.22e-20	0.007805	0.029599	0.79202	0.49441	47688.1	0.00417306	199.839
rs4703855	5	71693899	IBD	Liu	T	C	-0.0710611	0.0109034	7.16e-11	-0.007309	0.032648	0.822836	0.300924	47688.1	0.00212459	101.533
rs1363907	5	96252803	IBD	Liu	A	G	0.0815026	0.0104086	4.87e-15	0.058484	0.028565	0.040639	0.397398	47688.1	0.00318148	152.203
rs272882	5	131669161	IBD	Liu	G	T	-0.166117	0.0108875	1.47e-52	-0.004274	0.030503	0.888546	0.309316	47688.1	0.0117907	568.986
rs254562	5	134441457	IBD	Liu	G	A	0.06184	0.0100173	6.69e-10	-0.028372	0.029003	0.327947	0.39207	47688.1	0.001823	87.0941
rs181826	5	141526057	IBD	Liu	C	A	-0.0820444	0.0104471	4.05e-15	-0.030085	0.029041	0.300218	0.363151	47688.1	0.00311352	148.942
rs17800987	5	150323428	IBD	Liu	G	A	0.198502	0.0169994	1.67e-31	-0.060324	0.048637	0.214843	0.108777	47688.1	0.00763982	367.134
rs56167332	5	158827769	IBD	Liu	A	C	0.155855	0.0104967	7.17e-50	0.053016	0.03313	0.109539	0.344379	47688.1	0.0109688	528.885
rs56163845	5	173373948	IBD	Liu	G	A	-0.06485	0.0110723	4.71e-09	0.015594	0.030494	0.60912	0.294903	47688.1	0.00174895	83.5504
rs4976646	5	176788570	IBD	Liu	C	T	0.0730113	0.0104794	3.23e-12	0.049928	0.029239	0.087718	0.351401	47688.1	0.00242991	116.16
rs7773324	6	382559	IBD	Liu	G	A	-0.061818	0.0106192	5.84e-09	-0.010044	0.032858	0.75985	0.417632	47688.1	0.00185888	88.8116
rs17119	6	14719496	IBD	Liu	G	A	-0.0832994	0.0124453	2.18e-11	0.05956	0.036221	0.1001	0.21332	47688.1	0.00232886	111.318
rs2328546	6	20657345	IBD	Liu	T	C	-0.0940162	0.0126938	1.3e-13	-0.005104	0.035648	0.88614	0.19866	47688.1	0.00281425	134.585
rs9273363	6	32626272	IBD	Liu	A	C	-0.193129	0.0120075	3.3e-58	0.0311	0.039343	0.429256	0.284632	47688.1	0.0151893	735.522
rs1847472	6	90973159	IBD	Liu	A	C	-0.0672805	0.0108961	6.63e-10	0.005773	0.029369	0.844145	0.323098	47688.1	0.00198002	94.6105
rs11152949	6	106449085	IBD	Liu	G	A	0.105057	0.0106717	7.25e-23	0.010137	0.031795	0.749865	0.297505	47688.1	0.00461336	221.022
rs2179070	6	111885752	IBD	Liu	C	T	0.169442	0.0197206	8.54e-18	-0.032732	0.056086	0.559503	0.0641823	47688.1	0.00344888	165.04
rs13204742	6	128245765	IBD	Liu	T	G	0.0916208	0.0147604	5.39e-10	-0.004608	0.044176	0.916894	0.118787	47688.1	0.00175739	83.9541
rs6933404	6	137959235	IBD	Liu	C	T	0.0957518	0.0122643	5.84e-15	0.008521	0.034467	0.804728	0.186357	47688.1	0.00278038	132.961
rs9457247	6	167392174	IBD	Liu	C	T	-0.089151	0.0102086	2.48e-18	-0.02863	0.027983	0.306246	0.493825	47688.1	0.00397334	190.237
rs1182188	7	2869985	IBD	Liu	C	T	-0.0659028	0.0108086	1.08e-09	0.06158	0.030391	0.042756	0.293887	47688.1	0.00180257	86.1165
rs3801835	7	26852053	IBD	Liu	T	C	0.064107	0.0106005	1.47e-09	-0.018803	0.029317	0.521291	0.340253	47688.1	0.0018451	88.1521
rs2395022	7	98750379	IBD	Liu	A	C	0.181635	0.0233963	8.27e-15	0.088333	0.065068	0.174587	0.049091	47688.1	0.00308014	147.34
rs314313	7	100423365	IBD	Liu	C	T	0.0665632	0.0106377	3.92e-10	0.072741	0.030148	0.015853	0.303788	47688.1	0.00187418	89.5438
rs6466198	7	107480126	IBD	Liu	A	T	-0.0841312	0.0102451	2.18e-16	0.050346	0.030299	0.096588	0.375146	47688.1	0.00331836	158.773
rs2538470	7	148220448	IBD	Liu	A	G	0.0675599	0.0101646	3e-11	-0.015052	0.030553	0.622285	0.362997	47688.1	0.00211083	100.874
rs7011507	8	49129242	IBD	Liu	A	G	-0.0846011	0.0150825	2.03e-08	0.01001	0.041697	0.810271	0.117863	47688.1	0.00148832	71.0809
rs7015630	8	90875918	IBD	Liu	C	T	-0.0627799	0.0113167	2.9e-08	-0.011459	0.031736	0.718067	0.270619	47688.1	0.00155591	74.314
rs10956252	8	126536137	IBD	Liu	C	G	-0.0834795	0.0101714	2.26e-16	-0.009677	0.030165	0.748375	0.39866	47688.1	0.00334128	159.873
rs6651252	8	129567181	IBD	Liu	C	T	-0.0908484	0.014833	9.08e-10	-0.019729	0.041447	0.634081	0.140792	47688.1	0.00199683	95.4156
rs10758669	9	4981602	IBD	Liu	C	A	0.148762	0.0102138	4.7e-48	0.005405	0.030715	0.860299	0.344672	47688.1	0.00999721	481.562
rs4743820	9	93928416	IBD	Liu	C	T	-0.0639523	0.0108526	3.8e-09	-0.063053	0.032728	0.05405	0.296304	47688.1	0.00170555	81.4735
rs7848647	9	117569046	IBD	Liu	T	C	-0.13239	0.0106897	3.16e-35	0.007013	0.031536	0.824014	0.315183	47688.1	0.0075662	363.569
rs11793497	9	139271850	IBD	Liu	G	A	0.156206	0.0100483	1.71e-54	0.022282	0.030192	0.460509	0.422298	47688.1	0.0119055	574.593
rs12722515	10	6081230	IBD	Liu	A	C	-0.0989022	0.0142955	4.57e-12	-0.022495	0.038739	0.561475	0.141685	47688.1	0.0023791	113.725
rs2050392	10	30691503	IBD	Liu	G	A	-0.0691178	0.0102921	1.87e-11	-0.003111	0.030174	0.917871	0.425747	47688.1	0.00233596	111.658
rs34779708	10	35466185	IBD	Liu	G	T	0.106679	0.0102408	2.07e-25	0.065691	0.029155	0.024269	0.355667	47688.1	0.00521605	250.048
rs2153283	10	59972299	IBD	Liu	A	C	-0.0859637	0.0127458	1.54e-11	-0.013649	0.03368	0.685303	0.224869	47688.1	0.00257611	123.167
rs10761659	10	64445564	IBD	Liu	A	G	-0.153811	0.0100347	4.97e-53	-0.020449	0.029817	0.492858	0.474453	47688.1	0.011798	569.343
rs2688608	10	75658349	IBD	Liu	G	T	-0.062403	0.00988642	2.75e-10	-0.000686	0.028314	0.98067	0.452726	47688.1	0.00192966	92.1999
rs1250566	10	81046453	IBD	Liu	A	G	-0.100894	0.0110038	4.77e-20	0.007345	0.031062	0.813076	0.302556	47688.1	0.00429611	205.758
rs2497318	10	94432000	IBD	Liu	T	C	-0.0635464	0.00989735	1.36e-10	-0.044363	0.028058	0.113845	0.432661	47688.1	0.00198245	94.7271
rs10748781	10	101283330	IBD	Liu	C	A	0.169179	0.0100678	2.28e-63	0.01771	0.029709	0.551121	0.417431	47688.1	0.0139205	673.214
rs2274351	10	104264107	IBD	Liu	C	T	-0.0604993	0.0104442	6.93e-09	0.019999	0.02791	0.473656	0.468525	47688.1	0.00182283	87.0861
rs907611	11	1874072	IBD	Liu	A	G	0.0602872	0.0106676	1.59e-08	0.004198	0.032441	0.897007	0.315322	47688.1	0.00156935	74.9572
rs11229555	11	58408687	IBD	Liu	T	G	-0.0787515	0.0114144	5.23e-12	-0.024439	0.032425	0.451045	0.241284	47688.1	0.00227068	108.531
rs11230563	11	60776209	IBD	Liu	T	C	-0.081194	0.0105845	1.71e-14	-0.007863	0.029309	0.788474	0.346227	47688.1	0.00298446	142.749
rs559928	11	64150370	IBD	Liu	T	C	-0.094388	0.0129645	3.33e-13	0.000566	0.036858	0.987746	0.178549	47688.1	0.00261338	124.954
rs11236797	11	76299649	IBD	Liu	A	C	0.150864	0.00996698	9.32e-52	0.081206	0.027917	0.00364	0.445534	47688.1	0.0112449	542.349
rs648541	11	114429934	IBD	Liu	G	A	-0.0648616	0.0106716	1.22e-09	0.000469	0.031419	0.988091	0.351355	47688.1	0.0019176	91.6226
rs1388585	12	40531691	IBD	Liu	G	A	0.30489	0.031707	6.85e-22	-0.205576	0.112745	0.068256	0.024654	47688.1	0.00447057	214.15
rs12318183	12	68503836	IBD	Liu	A	C	0.109531	0.01008	1.67e-27	-0.027722	0.028879	0.337073	0.357607	47688.1	0.00551202	264.315
rs3184504	12	111884608	IBD	Liu	T	C	0.0600317	0.00989211	1.29e-09	-0.02752	0.027941	0.324655	0.450662	47688.1	0.00178436	85.2448
rs12585310	13	27528347	IBD	Liu	A	G	0.0706485	0.0107636	5.25e-11	-0.078712	0.034843	0.023901	0.319187	47688.1	0.00216925	103.672
rs941823	13	41013977	IBD	Liu	T	C	-0.0830172	0.0115361	6.19e-13	0.007217	0.035338	0.838163	0.231645	47688.1	0.0024533	117.281
rs61959439	13	42862423	IBD	Liu	T	C	0.0905387	0.0139336	8.15e-11	0.091016	0.038026	0.016709	0.152356	47688.1	0.00211725	101.182
rs6561151	13	44484706	IBD	Liu	A	G	0.1	0.0118661	3.53e-17	0.021043	0.033146	0.525541	0.226024	47688.1	0.00349874	167.434
rs9557207	13	100036418	IBD	Liu	G	A	-0.0878448	0.0120782	3.52e-13	0.019305	0.033507	0.564549	0.203326	47688.1	0.00249998	119.518
rs10142466	14	69271784	IBD	Liu	A	G	0.0580054	0.010146	1.08e-08	-0.05038	0.027893	0.070895	0.494533	47688.1	0.00168211	80.3519
rs1569328	14	75741751	IBD	Liu	T	C	-0.0809722	0.0136766	3.21e-09	-0.086774	0.040603	0.03261	0.155236	47688.1	0.00171961	82.1462
rs55808324	14	88444752	IBD	Liu	A	G	0.141213	0.016844	5.14e-17	0.001673	0.050372	0.9735	0.106483	47688.1	0.00379457	181.645
rs17651741	15	38869666	IBD	Liu	A	G	0.0702476	0.0126505	2.81e-08	0.010131	0.034689	0.770258	0.194041	47688.1	0.00154347	73.7192
rs17293632	15	67442596	IBD	Liu	T	C	0.107165	0.0116106	2.71e-20	0.011724	0.032942	0.721916	0.234432	47688.1	0.00412227	197.397
rs367569	16	11365500	IBD	Liu	T	C	-0.0958166	0.011275	1.93e-17	0.088279	0.030306	0.003593	0.280274	47688.1	0.00370392	177.29
rs7404095	16	23864590	IBD	Liu	T	C	-0.0557396	0.0100691	3.1e-08	0.020648	0.030026	0.491669	0.418386	47688.1	0.00151206	72.2166
rs62037363	16	28865042	IBD	Liu	C	T	0.0987549	0.0102618	6.36e-22	-0.033295	0.028877	0.248889	0.381337	47688.1	0.00460162	220.457
rs2066845	16	50756540	IBD	Liu	C	G	-0.518193	0.0345277	6.5e-51	0.130278	0.137017	0.341691	0.0115799	47688.1	0.00614695	294.949
rs11641016	16	86014881	IBD	Liu	G	C	-0.111288	0.0133908	9.51e-17	0.013071	0.03612	0.717461	0.179489	47688.1	0.00364795	174.601
rs2945412	17	25843643	IBD	Liu	G	A	-0.0563467	0.0101427	2.77e-08	-0.003218	0.030012	0.914583	0.402048	47688.1	0.00152655	72.9096
rs9889296	17	32570547	IBD	Liu	A	G	-0.104999	0.0112854	1.35e-20	-0.064838	0.031323	0.038473	0.287635	47688.1	0.00451798	216.432
rs4795397	17	38023745	IBD	Liu	G	A	0.138343	0.00996661	8.3e-44	0.007852	0.027922	0.778557	0.466862	47688.1	0.00952736	458.712
rs744166	17	40514201	IBD	Liu	G	A	-0.100017	0.0102076	1.14e-22	-0.055849	0.02841	0.049338	0.418586	47688.1	0.00486909	233.334
rs3853824	17	54880993	IBD	Liu	T	C	-0.064031	0.0104099	7.7e-10	0.014025	0.030921	0.650161	0.343917	47688.1	0.00185022	88.397
rs1292053	17	57963537	IBD	Liu	G	A	0.0701035	0.00982936	9.89e-13	-0.049014	0.028152	0.081674	0.449199	47688.1	0.00243188	116.255
rs17780256	17	70642923	IBD	Liu	C	A	-0.083427	0.0125693	3.19e-11	-0.041825	0.035478	0.238424	0.184047	47688.1	0.00209044	99.8979
rs2847278	18	12778715	IBD	Liu	C	T	0.144528	0.0132236	8.33e-28	0.018421	0.037865	0.626632	0.158146	47688.1	0.00556197	266.724
rs7240004	18	46395022	IBD	Liu	G	A	-0.0665215	0.0102898	1.01e-10	0.006319	0.030912	0.838013	0.389452	47688.1	0.0021044	100.566
rs67643815	18	67561508	IBD	Liu	G	T	0.0629092	0.0101798	6.42e-10	-0.00475	0.031853	0.881425	0.474022	47688.1	0.00197344	94.2958
rs7236492	18	77220616	IBD	Liu	T	C	-0.0802595	0.014163	1.45e-08	0.017679	0.039927	0.657944	0.141869	47688.1	0.00156843	74.9128
rs2024092	19	1124031	IBD	Liu	A	G	0.106813	0.0121076	1.12e-18	0.015307	0.035176	0.663472	0.221836	47688.1	0.00393896	188.584
rs35164067	19	10525181	IBD	Liu	A	G	-0.11754	0.0127318	2.66e-20	0.008838	0.0348	0.799526	0.194241	47688.1	0.00432461	207.129
rs17694108	19	33731551	IBD	Liu	A	G	0.0857629	0.0111165	1.21e-14	-0.057327	0.034071	0.092455	0.286865	47688.1	0.00300939	143.945
rs4802307	19	46849806	IBD	Liu	T	G	-0.0611037	0.0108378	1.72e-08	0.043509	0.03191	0.172713	0.276255	47688.1	0.001493	71.305
rs516246	19	49206172	IBD	Liu	T	C	0.0755599	0.0101797	1.15e-13	0.086984	0.027999	0.0019	0.465075	47688.1	0.00284072	135.855
rs6111031	20	1682037	IBD	Liu	T	C	-0.264091	0.0147557	1.23e-71	0.033654	0.04233	0.426593	0.122051	47688.1	0.0149468	723.6
rs6058869	20	31348750	IBD	Liu	T	C	0.0556615	0.0100037	2.63e-08	-0.048874	0.028528	0.086682	0.419926	47688.1	0.00150937	72.0879
rs2143606	20	42838550	IBD	Liu	G	A	-0.0566029	0.00997326	1.38e-08	-0.015531	0.029668	0.600653	0.480197	47688.1	0.00159943	76.3961
rs6074022	20	44740196	IBD	Liu	C	T	0.0742587	0.0114338	8.32e-11	0.022897	0.031932	0.47336	0.26332	47688.1	0.00213938	102.242
rs913678	20	48955424	IBD	Liu	C	T	-0.0691643	0.0105418	5.35e-11	0.013544	0.031479	0.667025	0.351278	47688.1	0.00218024	104.199
rs259964	20	57824309	IBD	Liu	A	G	0.0674584	0.00983488	6.93e-12	0.011314	0.02967	0.702988	0.449107	47688.1	0.00225174	107.624
rs6062496	20	62329099	IBD	Liu	G	A	-0.123216	0.0102312	2.11e-33	-0.055453	0.030371	0.067883	0.424115	47688.1	0.00741624	356.309
rs1297258	21	16806709	IBD	Liu	T	C	-0.114524	0.0100654	5.38e-30	0.004221	0.028145	0.880758	0.419587	47688.1	0.00638825	306.603
rs2284553	21	34776695	IBD	Liu	A	G	-0.0594671	0.0101599	4.82e-09	-0.030144	0.030383	0.321115	0.384293	47688.1	0.00167348	79.9388
rs2836883	21	40466744	IBD	Liu	A	G	-0.168413	0.0115451	3.38e-48	0.019029	0.031247	0.542558	0.270188	47688.1	0.0111856	539.453
rs8127691	21	45614860	IBD	Liu	T	C	0.114259	0.0100818	8.98e-30	0.022374	0.028916	0.439079	0.386418	47688.1	0.00619071	297.063
rs2266961	22	21928597	IBD	Liu	G	C	-0.0906694	0.0123939	2.56e-13	0.062227	0.034835	0.07405	0.206914	47688.1	0.00269812	129.017
rs2143178	22	39660829	IBD	Liu	C	T	-0.176684	0.0137017	4.8e-38	0.009804	0.039449	0.803724	0.152525	47688.1	0.00807035	387.991
rs6679677	1	114303808	Juvenile arthritis	Lopez-Isaac	A	C	0.398776	0.0535714	7.17e-30	0.113996	0.047546	0.016524	0.0832461	9756.35	0.024272	242.672	33.3621
rs2481065	1	154311911	Juvenile arthritis	Lopez-Isaac	G	A	0.239017	0.0433673	4.32e-13	-0.075064	0.046372	0.105503	0.895334	9756.35	0.0107072	105.583
rs11889341	2	191943742	Juvenile arthritis	Lopez-Isaac	T	C	0.231112	0.0331633	2.05e-19	0.031322	0.033	0.342537	0.23049	9756.35	0.018947	188.404
rs79815064	3	46277577	Juvenile arthritis	Lopez-Isaac	G	A	-0.223144	0.0433673	3.31e-11	-0.018749	0.050372	0.709758	0.0992455	9756.35	0.00890258	87.6279
rs7647909	3	71200157	Juvenile arthritis	Lopez-Isaac	G	T	0.157004	0.0306122	2.02e-09	-0.052806	0.034768	0.128797	0.731121	9756.35	0.00969162	95.4704
rs4869314	5	96229225	Juvenile arthritis	Lopez-Isaac	G	T	0.131028	0.0255102	3.39e-09	0.038423	0.028067	0.170988	0.530305	9756.35	0.00855267	84.154
rs2614258	6	135677202	Juvenile arthritis	Lopez-Isaac	A	G	0.157004	0.0255102	9.47e-12	-0.000974	0.028847	0.973041	0.63745	9756.35	0.0113937	112.43
rs7043505	9	117628528	Juvenile arthritis	Lopez-Isaac	G	A	-0.113329	0.0255102	8.27e-08	-0.012917	0.029825	0.664978	0.546243	9756.35	0.00636677	62.508
rs706778	10	6098949	Juvenile arthritis	Lopez-Isaac	T	C	0.157004	0.0255102	9.6e-13	0.040927	0.030202	0.175367	0.423052	9756.35	0.0120332	118.818
rs4766578	12	111904371	Juvenile arthritis	Lopez-Isaac	T	A	0.173953	0.0280612	2.41e-13	-0.023374	0.027838	0.401104	0.53862	9756.35	0.0150396	148.957
rs12430303	13	43032027	Juvenile arthritis	Lopez-Isaac	T	C	-0.131028	0.0255102	1.88e-09	0.06357	0.029738	0.032564	0.42336	9756.35	0.00838252	82.4657
rs1051533	14	69259662	Juvenile arthritis	Lopez-Isaac	A	C	0.14842	0.0306122	1.14e-08	-0.041141	0.034106	0.227697	0.229135	9756.35	0.00778188	76.5104
rs9960807	18	12770851	Juvenile arthritis	Lopez-Isaac	G	A	0.24686	0.0408163	2.59e-14	0.00883	0.042624	0.835866	0.128503	9756.35	0.0136493	134.996
rs4660698	1	43458388	non-fasting glucose levels	Qiao	A	C	-0.00798424	0.00124552	1.45153e-10	0.032421	0.032426	0.317365	0.284308	518615	6.53629e-05	33.9004	147.963
rs11164870	1	93552187	non-fasting glucose levels	Qiao	C	G	-0.00892525	0.00138648	1.21596e-10	-0.010673	0.030764	0.728655	0.393234	518615	9.57772e-05	49.6762
rs6662924	1	100894419	non-fasting glucose levels	Qiao	A	C	0.0123172	0.00153734	1.12797e-15	0.027125	0.036266	0.454502	0.172854	518615	0.000109304	56.6927
rs1966228	1	118144332	non-fasting glucose levels	Qiao	G	A	-0.0144996	0.00166969	3.82065e-18	0.028299	0.031674	0.371618	0.252788	518615	0.000200107	103.799
rs9427232	1	153792958	non-fasting glucose levels	Qiao	G	A	0.0072218	0.00117221	7.23498e-10	0.016343	0.027941	0.558632	0.490832	518615	6.56801e-05	34.0649
rs12749014	1	156745499	non-fasting glucose levels	Qiao	C	T	-0.00795338	0.00134984	3.81302e-09	-0.013154	0.031894	0.680056	0.313791	518615	6.86356e-05	35.5979
rs115276619	1	184865132	non-fasting glucose levels	Qiao	A	T	0.0343473	0.00605984	1.44456e-08	0.254718	0.11271	0.023847	0.014519	518615	8.50588e-05	44.1165
rs17712208	1	214150445	non-fasting glucose levels	Qiao	A	T	0.0434472	0.00328484	6.16069e-40	0.01691	0.08436	0.84112	0.0348153	518615	0.000319634	165.82
rs348330	1	229672955	non-fasting glucose levels	Qiao	G	A	0.0090887	0.0013205	5.8688e-12	-0.002283	0.03269	0.9443	0.364771	518615	9.64502e-05	50.0253
rs780094	2	27741237	non-fasting glucose levels	Qiao	T	C	-0.0234343	0.00114241	1.6482e-93	0.026029	0.028621	0.3631	0.384637	518615	0.000654991	339.911
rs149290349	2	43451957	non-fasting glucose levels	Qiao	A	G	-0.0243359	0.00276036	1.18404e-18	0.087188	0.063183	0.167591	0.073768	518615	0.000203907	105.771
rs12712928	2	45192080	non-fasting glucose levels	Qiao	C	G	0.0231433	0.00179437	4.63535e-38	0.013573	0.039909	0.733798	0.167608	518615	0.00037655	195.358
rs2509903	2	158514510	non-fasting glucose levels	Qiao	T	C	0.0136707	0.00160437	1.58275e-17	0.010668	0.044925	0.81229	0.142203	518615	0.000114875	59.5825
rs6752228	2	161547697	non-fasting glucose levels	Qiao	G	T	-0.00742446	0.00111282	2.52776e-11	0.03845	0.027896	0.168075	0.453205	518615	6.88332e-05	35.7004
rs560887	2	169763148	non-fasting glucose levels	Qiao	T	C	-0.0870135	0.00123413	0	0.045575	0.030682	0.137431	0.298041	518615	0.00798197	4172.88
rs72906196	2	173716150	non-fasting glucose levels	Qiao	A	G	0.0235355	0.00431803	5.02196e-08	-0.457923	0.125447	0.000264	0.0219768	518615	5.99942e-05	31.1158
rs150404965	2	210662696	non-fasting glucose levels	Qiao	G	C	-0.125402	0.0204312	8.36774e-10	-0.048661	0.086001	0.571537	0.032169	518615	0.00246715	1282.66
rs28448447	3	18428739	non-fasting glucose levels	Qiao	C	T	-0.00711558	0.00128566	3.11952e-08	-0.045659	0.028754	0.112299	0.406347	518615	6.15459e-05	31.9206
rs13073683	3	25393837	non-fasting glucose levels	Qiao	C	T	-0.00771765	0.00129282	2.378e-09	-0.051338	0.03039	0.091163	0.398749	518615	7.19572e-05	37.3208
rs7623687	3	49448566	non-fasting glucose levels	Qiao	C	A	-0.0106179	0.00181926	5.33431e-09	0.008968	0.039159	0.818845	0.142055	518615	6.92376e-05	35.9102
rs4132537	3	100220307	non-fasting glucose levels	Qiao	G	A	0.00996326	0.00117744	2.63372e-17	-0.011212	0.027857	0.687339	0.484594	518615	0.000124934	64.8005
rs11708067	3	123065778	non-fasting glucose levels	Qiao	G	A	-0.0266533	0.00129537	4.51918e-94	0.015708	0.033364	0.6378	0.244881	518615	0.000661944	343.522
rs16851397	3	141134818	non-fasting glucose levels	Qiao	G	A	-0.025041	0.00263888	2.32673e-21	0.078652	0.072965	0.281044	0.0472104	518615	0.00014213	73.7214
rs4679997	3	152396466	non-fasting glucose levels	Qiao	C	G	0.00907266	0.00134115	1.33478e-11	-0.029552	0.031969	0.355272	0.327391	518615	9.13372e-05	47.3732
rs17236473	3	160165608	non-fasting glucose levels	Qiao	T	G	-0.00706026	0.00120788	5.06031e-09	-0.011854	0.027919	0.671161	0.479827	518615	6.26935e-05	32.5158
rs73174306	3	169194244	non-fasting glucose levels	Qiao	T	A	0.0257576	0.00331251	7.49332e-15	-0.079444	0.083492	0.341332	0.0423171	518615	0.000135487	70.2751
rs1604038	3	170709193	non-fasting glucose levels	Qiao	T	C	-0.0351036	0.00147373	2.09132e-125	0.065648	0.03051	0.031442	0.285398	518615	0.00126639	657.601
rs6808574	3	187740523	non-fasting glucose levels	Qiao	T	C	-0.010873	0.00116679	1.17755e-20	0.009691	0.03018	0.748135	0.390218	518615	0.000141752	73.5252
rs7617509	3	195820446	non-fasting glucose levels	Qiao	G	A	-0.00794939	0.00129172	7.5496e-10	-0.021327	0.032814	0.515754	0.240769	518615	5.82091e-05	30.1899
rs1503884	4	18207538	non-fasting glucose levels	Qiao	G	T	0.00854636	0.00119435	8.32736e-13	-0.008335	0.027955	0.765591	0.437707	518615	9.05852e-05	46.9831
rs227375	4	103618023	non-fasting glucose levels	Qiao	T	C	-0.0065504	0.00117673	2.59705e-08	0.005799	0.027751	0.834457	0.489403	518615	5.40293e-05	28.0219
rs6825684	4	106084643	non-fasting glucose levels	Qiao	A	G	0.0129905	0.00201573	1.15921e-10	0.052301	0.040335	0.194727	0.1252	518615	9.31352e-05	48.3058
rs1996546	4	185714289	non-fasting glucose levels	Qiao	T	G	-0.014684	0.00159867	4.10999e-20	0.119939	0.038191	0.001694	0.141208	518615	0.00013176	68.3419
rs6878122	5	76427311	non-fasting glucose levels	Qiao	G	A	0.011675	0.0012379	4.05083e-21	-0.022545	0.030339	0.457431	0.318815	518615	0.000149165	77.3707
rs34960	5	87987689	non-fasting glucose levels	Qiao	A	G	0.0197995	0.00360648	4.01981e-08	-0.032439	0.078277	0.678594	0.0420297	518615	7.95364e-05	41.252
rs7713317	5	95716722	non-fasting glucose levels	Qiao	G	A	-0.017668	0.00122814	6.33198e-47	0.001687	0.032878	0.959071	0.285056	518615	0.000320572	166.307
rs4705058	5	148121681	non-fasting glucose levels	Qiao	C	T	0.0100952	0.00127137	2.01456e-15	-0.037476	0.031537	0.234683	0.470068	518615	0.000127926	66.3529
rs3733977	5	167957554	non-fasting glucose levels	Qiao	A	G	0.00975079	0.00148958	5.90907e-11	-0.054465	0.038276	0.154736	0.165839	518615	6.62773e-05	34.3747
rs3778321	6	7250270	non-fasting glucose levels	Qiao	A	G	-0.0182724	0.00145117	2.35293e-36	0.021144	0.038123	0.57917	0.178231	518615	0.000246418	127.828
rs7756992	6	20679709	non-fasting glucose levels	Qiao	G	A	0.0107509	0.00125683	1.1895e-17	-0.008796	0.031108	0.777367	0.2634	518615	0.000113002	58.6111
rs2894250	6	32331002	non-fasting glucose levels	Qiao	C	T	0.00962264	0.00145297	3.52605e-11	0.032643	0.038376	0.39499	0.442977	518615	0.000115131	59.7155
rs9461856	6	33395199	non-fasting glucose levels	Qiao	A	G	-0.00841202	0.00127264	3.84614e-11	-0.082487	0.028431	0.003728	0.489125	518615	8.91013e-05	46.2134
rs1004279	6	39025785	non-fasting glucose levels	Qiao	G	A	0.00958484	0.00149418	1.41019e-10	0.017063	0.03282	0.603153	0.232816	518615	8.26858e-05	42.8856
rs1317983	6	43806335	non-fasting glucose levels	Qiao	T	C	0.00926582	0.00135965	9.43435e-12	0.029461	0.032073	0.35833	0.305604	518615	9.18085e-05	47.6176
rs395962	6	105397418	non-fasting glucose levels	Qiao	T	G	0.00659026	0.00119086	3.12942e-08	-0.065207	0.032407	0.044225	0.320291	518615	4.76455e-05	24.7108
rs2782299	6	117259261	non-fasting glucose levels	Qiao	C	A	-0.0117512	0.00135307	3.79308e-18	0.031994	0.032047	0.318095	0.310829	518615	0.00014906	77.3164
rs2800727	6	127407891	non-fasting glucose levels	Qiao	C	T	-0.00856607	0.00124085	5.07764e-12	-0.00818	0.031282	0.793707	0.29333	518615	7.66453e-05	39.7524
rs9495292	6	139284867	non-fasting glucose levels	Qiao	A	C	-0.00806064	0.00147252	4.39859e-08	0.121103	0.034622	0.000472	0.202951	518615	5.2962e-05	27.4683
rs6901126	6	153440062	non-fasting glucose levels	Qiao	C	T	0.00946869	0.00112769	4.59808e-17	0.002458	0.028185	0.930489	0.401539	518615	0.000108566	56.3099
rs6947830	7	15064984	non-fasting glucose levels	Qiao	G	A	-0.0248188	0.0011252	8.16012e-108	0.029397	0.027992	0.29362	0.451367	518615	0.000768639	398.934
rs4607517	7	44235668	non-fasting glucose levels	Qiao	A	G	0.0642191	0.00148332	0	-0.032818	0.03698	0.374836	0.177043	518615	0.00302784	1575.05
rs2108349	7	50786663	non-fasting glucose levels	Qiao	G	A	0.0127706	0.00118197	3.27773e-27	-0.01214	0.030471	0.690341	0.316993	518615	0.000177929	92.293
rs13242882	7	89800053	non-fasting glucose levels	Qiao	A	T	-0.00856434	0.00112418	2.57082e-14	-0.030308	0.029584	0.305604	0.469687	518615	9.20614e-05	47.7488
rs506597	7	100313420	non-fasting glucose levels	Qiao	A	G	-0.013201	0.00171758	1.52064e-14	0.062965	0.045869	0.169821	0.114233	518615	8.88533e-05	46.0848
rs3801969	7	106711492	non-fasting glucose levels	Qiao	T	G	0.00677655	0.00112551	1.73502e-09	-9e-05	0.029956	0.997605	0.436354	518615	5.6913e-05	29.5176
rs9987289	8	9183358	non-fasting glucose levels	Qiao	A	G	0.027305	0.00191851	5.76367e-46	0.083192	0.050687	0.100738	0.0913493	518615	0.000311843	161.777
rs896854	8	95960511	non-fasting glucose levels	Qiao	T	C	0.00805591	0.00110492	3.07785e-13	0.104281	0.029619	0.000433	0.487503	518615	8.17046e-05	42.3767
rs2132643	8	104913292	non-fasting glucose levels	Qiao	T	C	0.00933581	0.00146742	1.99067e-10	0.021031	0.035445	0.552979	0.196119	518615	6.92412e-05	35.912
rs3802177	8	118185025	non-fasting glucose levels	Qiao	A	G	-0.0256225	0.00120808	7.83602e-100	0.021349	0.030423	0.482851	0.312803	518615	0.000711122	369.061
rs4237150	9	4290085	non-fasting glucose levels	Qiao	C	G	0.0122544	0.00113879	5.26551e-27	-0.023147	0.028227	0.412216	0.402197	518615	0.000181941	94.3744
rs2383208	9	22132076	non-fasting glucose levels	Qiao	G	A	-0.0163912	0.00142904	1.86543e-30	-0.039301	0.036716	0.284423	0.179701	518615	0.000199569	103.52
rs706115	9	33253605	non-fasting glucose levels	Qiao	G	C	-0.0134354	0.00160372	5.39963e-17	0.088172	0.036915	0.016938	0.159557	518615	0.000121976	63.2663
rs16913693	9	111680359	non-fasting glucose levels	Qiao	G	T	-0.0351011	0.00349222	9.07241e-24	0.166778	0.090915	0.066599	0.0247795	518615	0.000150033	77.8208
rs550057	9	136146597	non-fasting glucose levels	Qiao	T	C	0.0137867	0.0014673	5.66874e-21	0.086364	0.031431	0.006016	0.253614	518615	0.000181304	94.0438
rs28429551	9	139243334	non-fasting glucose levels	Qiao	T	A	-0.015786	0.0016762	4.60943e-21	0.029902	0.032673	0.360099	0.245419	518615	0.000232545	120.629
rs11257655	10	12307894	non-fasting glucose levels	Qiao	T	C	0.0129925	0.00139078	9.46432e-21	-0.018258	0.034483	0.596488	0.206942	518615	0.000139601	72.4092
rs2839671	10	26505822	non-fasting glucose levels	Qiao	A	G	-0.0128186	0.00146054	1.68459e-18	0.10681	0.037616	0.004532	0.177335	518615	0.000120795	62.6535
rs61856594	10	52637925	non-fasting glucose levels	Qiao	G	A	-0.0108038	0.00157658	7.24785e-12	0.03732	0.032442	0.249968	0.297203	518615	0.000122853	63.7211
rs9645500	10	70986723	non-fasting glucose levels	Qiao	T	G	0.00682997	0.00121713	2.00516e-08	0.02082	0.031396	0.50725	0.307086	518615	5.00179e-05	25.9414
rs1886280	10	89357516	non-fasting glucose levels	Qiao	T	C	0.00809574	0.00120618	1.92093e-11	0.013465	0.03062	0.66015	0.382719	518615	7.80234e-05	40.4673
rs2785137	10	95386207	non-fasting glucose levels	Qiao	A	G	-0.00944107	0.00118032	1.2573e-15	0.044338	0.029442	0.132072	0.332594	518615	9.97002e-05	51.7112
rs11195502	10	113039667	non-fasting glucose levels	Qiao	T	C	-0.0313184	0.00196454	3.24593e-57	0.043249	0.04807	0.36827	0.0903561	518615	0.000406235	210.765
rs7903146	10	114758349	non-fasting glucose levels	Qiao	T	C	0.0203524	0.0012315	2.36509e-61	-0.055419	0.031262	0.076278	0.285492	518615	0.000425776	220.908
rs2674346	10	126078126	non-fasting glucose levels	Qiao	G	A	-0.00846366	0.00154268	4.10326e-08	0.024789	0.037355	0.506947	0.180168	518615	5.33173e-05	27.6526
rs689	11	2182224	non-fasting glucose levels	Qiao	A	T	0.0148845	0.00148716	1.39622e-23	-0.009414	0.031945	0.76824	0.287188	518615	0.000228538	118.55
rs204928	11	8254433	non-fasting glucose levels	Qiao	A	G	0.00973695	0.00120832	7.73944e-16	-0.017958	0.029979	0.549183	0.487276	518615	0.000119359	61.9085
rs34718245	11	11863080	non-fasting glucose levels	Qiao	A	G	-0.0121245	0.00182295	2.91091e-11	0.053808	0.042991	0.210692	0.144093	518615	9.13579e-05	47.3839
rs5219	11	17409572	non-fasting glucose levels	Qiao	T	C	0.0111647	0.00150667	1.26126e-13	-0.027999	0.030696	0.361696	0.356727	518615	0.000144137	74.7622
rs11607883	11	45839709	non-fasting glucose levels	Qiao	G	A	0.023184	0.002034	4.26706e-30	-0.010181	0.02962	0.73107	0.47068	518615	0.000674792	350.193
rs7944584	11	47336320	non-fasting glucose levels	Qiao	T	A	-0.0192011	0.00126353	3.73909e-52	0.078634	0.030553	0.010081	0.276728	518615	0.00037184	192.913
rs182512331	11	54937689	non-fasting glucose levels	Qiao	G	T	-0.0747393	0.0124133	1.73461e-09	-0.043894	0.058658	0.454288	0.08221	518615	0.00212381	1103.78
rs174549	11	61571382	non-fasting glucose levels	Qiao	A	G	-0.0168181	0.00120782	4.50591e-44	0.047532	0.030314	0.116881	0.310015	518615	0.000304877	158.162
rs11603334	11	72432985	non-fasting glucose levels	Qiao	A	G	-0.0142028	0.00149072	1.61152e-21	0.02371	0.040005	0.55342	0.155433	518615	0.000133436	69.2113
rs10830963	11	92708710	non-fasting glucose levels	Qiao	G	C	0.076802	0.002473	9.40666e-212	-0.094527	0.031741	0.002911	0.274394	518615	0.00591792	3087.4
rs76895963	12	4384844	non-fasting glucose levels	Qiao	G	T	-0.0500284	0.00609213	2.17585e-16	-0.194267	0.150867	0.19784	0.014648	518615	0.000182034	94.4226
rs12581677	12	24060732	non-fasting glucose levels	Qiao	G	A	-0.0153596	0.00257004	2.28115e-09	0.092717	0.04945	0.060812	0.086502	518615	9.39382e-05	48.7224
rs10771370	12	27960170	non-fasting glucose levels	Qiao	G	A	-0.010484	0.00180808	6.69442e-09	-0.00576	0.035024	0.869359	0.19713	518615	8.76599e-05	45.4657
rs77562372	12	47194688	non-fasting glucose levels	Qiao	T	C	0.0141081	0.00251152	1.93892e-08	-0.056619	0.05385	0.293055	0.0673658	518615	6.3014e-05	32.682
rs4760278	12	57771153	non-fasting glucose levels	Qiao	A	C	-0.0109426	0.00132874	1.79117e-16	0.070455	0.033988	0.038198	0.225407	518615	0.000105349	54.6414
rs1592499	12	97852758	non-fasting glucose levels	Qiao	C	A	-0.0234234	0.00235162	2.26855e-23	-0.03578	0.0617	0.561995	0.0577256	518615	0.000150382	78.0019
rs6489811	12	121893626	non-fasting glucose levels	Qiao	A	G	-0.00688121	0.00117463	4.67897e-09	0.060534	0.029697	0.041532	0.482504	518615	5.95781e-05	30.8999
rs11614702	12	133058157	non-fasting glucose levels	Qiao	A	G	0.0295245	0.00418246	1.6756e-12	0.024336	0.030219	0.420644	0.48605	518615	0.00109728	569.689
rs34584161	13	26776999	non-fasting glucose levels	Qiao	G	A	0.0143072	0.00148332	5.13943e-22	-0.074649	0.035615	0.0361	0.236704	518615	0.000186362	96.668
rs11619319	13	28487599	non-fasting glucose levels	Qiao	G	A	0.0185368	0.00133172	4.82208e-44	0.007882	0.033462	0.813783	0.220898	518615	0.000297992	154.589
rs576674	13	33554302	non-fasting glucose levels	Qiao	G	A	0.0184124	0.00153948	5.74386e-33	-0.034432	0.039389	0.382031	0.167015	518615	0.000237663	123.285
rs2806926	13	46521667	non-fasting glucose levels	Qiao	C	T	-0.00814539	0.00120703	1.49595e-11	0.028558	0.030891	0.355227	0.297575	518615	6.98826e-05	36.2447
rs604607	13	80764731	non-fasting glucose levels	Qiao	C	T	-0.00786296	0.00140049	1.97193e-08	-0.01326	0.030732	0.666133	0.306811	518615	6.62588e-05	34.3651
rs146464930	13	115067419	non-fasting glucose levels	Qiao	A	G	0.0312959	0.00536599	5.46827e-09	-0.026431	0.136583	0.846542	0.0159083	518615	7.72651e-05	40.0739
rs35889227	14	90055468	non-fasting glucose levels	Qiao	G	T	0.016496	0.00132157	9.34525e-36	-0.070312	0.029083	0.015644	0.368716	518615	0.000319171	165.58
rs12888855	14	100830818	non-fasting glucose levels	Qiao	A	C	-0.0114788	0.0013455	1.44773e-17	0.003724	0.033961	0.912667	0.228834	518615	0.000117168	60.7724
rs882829	15	40607689	non-fasting glucose levels	Qiao	G	C	-0.0137216	0.00234493	4.86864e-09	-0.104289	0.058003	0.072186	0.0735326	518615	6.46351e-05	33.5229
rs4502156	15	62383155	non-fasting glucose levels	Qiao	C	T	-0.021296	0.002078	1.20424e-24	0.023018	0.028289	0.415834	0.438292	518615	0.000562625	291.95
rs67507374	15	64038340	non-fasting glucose levels	Qiao	A	T	-0.0102733	0.00139337	1.66824e-13	0.012266	0.030093	0.683588	0.307307	518615	0.000113209	58.7187
rs7178572	15	77747190	non-fasting glucose levels	Qiao	A	G	-0.00951805	0.00121092	3.83481e-15	0.000778	0.032399	0.980843	0.288168	518615	9.36414e-05	48.5684
rs783533	15	83250186	non-fasting glucose levels	Qiao	T	C	-0.00782235	0.00127862	9.48649e-10	-0.05673	0.028266	0.044766	0.422923	518615	7.52521e-05	39.0298
rs2301825	15	91528070	non-fasting glucose levels	Qiao	G	C	0.00998022	0.00167387	2.48634e-09	-0.042603	0.041506	0.304678	0.128794	518615	5.63178e-05	29.2089
rs6598541	15	99271135	non-fasting glucose levels	Qiao	A	G	0.00801961	0.00116755	6.47597e-12	0.043979	0.02881	0.126874	0.354814	518615	7.41893e-05	38.4785
rs112374228	16	295117	non-fasting glucose levels	Qiao	G	A	-0.0168944	0.00176928	1.31267e-21	-0.001581	0.038597	0.967321	0.148698	518615	0.000182064	94.4381
rs2018506	16	4227922	non-fasting glucose levels	Qiao	G	C	0.0106754	0.00186407	1.0228e-08	-0.002483	0.038608	0.948713	0.150901	518615	7.35813e-05	38.1632
rs8044995	16	68189340	non-fasting glucose levels	Qiao	A	G	-0.0106654	0.00152007	2.27702e-12	-0.028458	0.037325	0.445818	0.160229	518615	7.71268e-05	40.0022
rs869426	16	84120784	non-fasting glucose levels	Qiao	T	C	-0.00877549	0.00129099	1.06466e-11	-0.013493	0.032473	0.677796	0.29195	518615	8.02166e-05	41.6049
rs7210932	17	2272024	non-fasting glucose levels	Qiao	T	C	0.00672011	0.00120234	2.28123e-08	-0.012777	0.029858	0.668735	0.4694	518615	5.66777e-05	29.3956
rs7219123	17	17337839	non-fasting glucose levels	Qiao	G	C	0.00952317	0.00132667	7.06196e-13	0.017014	0.030438	0.5762	0.410011	518615	0.000110548	57.3383
rs8614	17	27588806	non-fasting glucose levels	Qiao	A	C	-0.0104456	0.0014709	1.23376e-12	0.039315	0.037616	0.295932	0.182405	518615	8.19956e-05	42.5276
rs2055794	17	43951717	non-fasting glucose levels	Qiao	A	G	-0.00846358	0.00139641	1.35325e-09	-0.088361	0.053623	0.099387	0.225174	518615	6.29766e-05	32.6627
rs4794048	17	45763073	non-fasting glucose levels	Qiao	C	A	0.0104897	0.00142776	2.02797e-13	0.007254	0.027932	0.795084	0.480316	518615	0.000138402	71.7871
rs4459609	17	61548948	non-fasting glucose levels	Qiao	C	A	0.00642828	0.00116964	3.88624e-08	-0.004524	0.030872	0.883487	0.378857	518615	4.9001e-05	25.4139
rs1808335	17	66448490	non-fasting glucose levels	Qiao	A	G	0.00962397	0.00153406	3.52971e-10	0.043012	0.034926	0.218107	0.22908	518615	8.2424e-05	42.7499
rs2278413	19	39437411	non-fasting glucose levels	Qiao	T	G	-0.00943707	0.00142496	3.52716e-11	0.082814	0.034777	0.017275	0.27805	518615	9.00852e-05	46.7237
rs2302593	19	46196634	non-fasting glucose levels	Qiao	G	C	-0.0110569	0.00115731	1.2485e-21	-0.05923	0.02809	0.034997	0.487088	518615	0.00015391	79.8322
rs6048205	20	22559601	non-fasting glucose levels	Qiao	G	A	-0.0309253	0.00269443	1.71216e-30	0.071526	0.062887	0.255363	0.0433623	518615	0.000199911	103.698
rs7274168	20	32435978	non-fasting glucose levels	Qiao	C	T	-0.00778046	0.00134782	7.80493e-09	-0.006907	0.029593	0.815452	0.477364	518615	7.61042e-05	39.4718
rs6072275	20	39743905	non-fasting glucose levels	Qiao	A	G	0.0117488	0.0015387	2.24871e-14	-0.024047	0.041841	0.565491	0.151521	518615	8.94231e-05	46.3803
rs2284265	20	43517041	non-fasting glucose levels	Qiao	T	C	-0.0114158	0.00142363	1.06823e-15	0.018925	0.031181	0.543911	0.268822	518615	0.000129077	66.95
rs2255805	20	51627634	non-fasting glucose levels	Qiao	C	T	0.00927464	0.00136165	9.66869e-12	-0.015599	0.029973	0.602778	0.420498	518615	0.000105624	54.7839
rs6026544	20	57394420	non-fasting glucose levels	Qiao	C	T	-0.00755736	0.00117774	1.39129e-10	0.035732	0.02792	0.200586	0.456903	518615	7.14152e-05	37.0396
rs2145166	20	62149840	non-fasting glucose levels	Qiao	A	G	0.0136425	0.00192592	1.40434e-12	0.057133	0.045666	0.210869	0.139284	518615	0.000112434	58.3166
rs6006393	22	30590026	non-fasting glucose levels	Qiao	T	C	-0.0119643	0.00175484	9.23952e-12	0.092157	0.044042	0.036416	0.114966	518615	7.33927e-05	38.0653
rs2301888	1	17672730	RA	Ishigaki	A	G	-0.0797	0.0138	7.96e-09	-0.013988	0.031042	0.652289	0.349661	34418.9	0.00288891	99.7182	144.239
rs12140275	1	38633879	RA	Ishigaki	T	A	-0.097	0.0154	2.98e-10	-0.030432	0.034024	0.371097	0.249553	34418.9	0.00352417	121.723
rs2476601	1	114377568	RA	Ishigaki	A	G	0.5439	0.0197	3.75e-168	0.110096	0.047288	0.019924	0.91717	34418.9	0.0449475	1619.81
rs624988	1	117263790	RA	Ishigaki	T	C	0.0744	0.0129	8.66e-09	-0.047465	0.028382	0.094457	0.599723	34418.9	0.00265759	91.7122
rs2105325	1	173349725	RA	Ishigaki	A	C	-0.0819	0.015	4.41e-08	0.020367	0.034078	0.550094	0.75773	34418.9	0.0024627	84.9703
rs10175798	2	30449594	RA	Ishigaki	G	A	-0.0788	0.0139	1.45e-08	-0.055963	0.030764	0.068906	0.601155	34418.9	0.00297765	102.79
rs34695944	2	61124850	RA	Ishigaki	C	T	0.1036	0.0129	1.03e-15	0.020128	0.028976	0.487279	0.354589	34418.9	0.0049126	169.916
rs1858037	2	65598300	RA	Ishigaki	A	T	-0.0961	0.0134	6.48e-13	-0.079901	0.029518	0.006809	0.344533	34418.9	0.00417118	144.164
rs9653442	2	100825367	RA	Ishigaki	C	T	0.0978	0.0127	1.1e-14	-0.006136	0.028003	0.82654	0.520434	34418.9	0.00477443	165.114
rs11889341	2	191943742	RA	Ishigaki	T	C	0.1232	0.0148	9.9e-17	0.031322	0.033	0.342537	0.23049	34418.9	0.00538416	186.315
rs6715284	2	202154397	RA	Ishigaki	G	C	0.1138	0.0207	3.75e-08	-0.00689	0.050004	0.890383	0.113412	34418.9	0.00260433	89.8695
rs3087243	2	204738919	RA	Ishigaki	A	G	-0.1208	0.0128	2.72e-21	-0.027677	0.027953	0.322112	0.441993	34418.9	0.00719812	249.54
rs4452313	3	17047032	RA	Ishigaki	T	A	0.0989	0.0149	3.57e-11	0.02288	0.030091	0.447047	0.319095	34418.9	0.00425039	146.914
rs3806624	3	27764623	RA	Ishigaki	G	A	0.0777	0.0132	3.77e-09	0.010308	0.028117	0.713919	0.497228	34418.9	0.00301855	104.207
rs9826828	3	136402060	RA	Ishigaki	A	G	0.3131	0.0533	4.37e-09	0.082244	0.108773	0.449593	0.0182476	34418.9	0.0035124	121.316
rs11933540	4	26120001	RA	Ishigaki	C	T	0.1355	0.0142	1.29e-21	0.017591	0.030028	0.558008	0.307961	34418.9	0.00782591	271.476
rs2664035	4	48220839	RA	Ishigaki	A	G	0.0815	0.013	3.85e-10	0.024657	0.030359	0.416688	0.392901	34418.9	0.00316875	109.408
rs7731626	5	55444683	RA	Ishigaki	A	G	-0.186	0.0155	4.2e-33	-0.007444	0.033044	0.821751	0.352649	34418.9	0.0157957	552.379
rs2561477	5	102608924	RA	Ishigaki	A	G	-0.0915	0.0139	4.96e-11	0.02196	0.029863	0.462129	0.296874	34418.9	0.00349524	120.721
rs9268839	6	32428772	RA	Ishigaki	G	A	0.7992	0.0135	1.27e-762	0.019448	0.04123	0.63716	0.419803	34418.9	0.311144	15546
rs9372120	6	106667535	RA	Ishigaki	G	T	0.0877	0.0159	3.35e-08	0.021692	0.037481	0.562785	0.192947	34418.9	0.00239535	82.6409
rs7752903	6	138227364	RA	Ishigaki	G	T	0.3629	0.0344	5.17e-26	0.174881	0.084352	0.03817	0.0278411	34418.9	0.00712898	247.126
rs2451258	6	159506600	RA	Ishigaki	C	T	-0.0943	0.0136	3.5e-12	0.006677	0.029245	0.819389	0.674869	34418.9	0.0039024	134.838
rs1571878	6	167540842	RA	Ishigaki	C	T	0.115	0.013	9.82e-19	0.006137	0.028256	0.828056	0.559655	34418.9	0.00651837	225.821
rs998731	8	81095395	RA	Ishigaki	T	C	0.0771	0.0137	2e-08	0.0091	0.029638	0.758815	0.483523	34418.9	0.00296898	102.49
rs678347	8	102463602	RA	Ishigaki	G	A	0.0835	0.0141	3.25e-09	-0.009646	0.033516	0.773493	0.725978	34418.9	0.00277403	95.742
rs1516971	8	129542100	RA	Ishigaki	C	T	-0.1257	0.0199	2.5e-10	-0.045668	0.041755	0.274061	0.140899	34418.9	0.00382519	132.16
rs11574914	9	34710338	RA	Ishigaki	A	G	0.0978	0.0136	6.91e-13	0.015395	0.031527	0.625348	0.31024	34418.9	0.00409358	141.472
rs10985070	9	123636121	RA	Ishigaki	C	A	0.0786	0.0131	1.92e-09	0.071172	0.029922	0.017403	0.565691	34418.9	0.00303566	104.799
rs706778	10	6098949	RA	Ishigaki	T	C	0.1048	0.0128	3.37e-16	0.040927	0.030202	0.175367	0.423052	34418.9	0.00536146	185.525
rs3824660	10	8104722	RA	Ishigaki	C	T	0.0747	0.0135	2.95e-08	0.047474	0.028522	0.096021	0.59555	34418.9	0.00268815	92.77
rs71508903	10	63779871	RA	Ishigaki	T	C	0.1235	0.017	3.27e-13	-0.060981	0.035696	0.087575	0.198383	34418.9	0.00485104	167.777
rs10790268	11	118729391	RA	Ishigaki	A	G	-0.1206	0.0166	3.82e-13	0.001197	0.037159	0.974286	0.801386	34418.9	0.00462995	160.094
rs773125	12	56394954	RA	Ishigaki	G	A	-0.0738	0.0131	1.61e-08	0.05634	0.028491	0.048004	0.392917	34418.9	0.00259831	89.6615
rs10774624	12	111833788	RA	Ishigaki	G	A	0.084	0.0141	2.67e-09	-0.016509	0.03151	0.600347	0.548245	34418.9	0.00349515	120.718
rs9603616	13	40368069	RA	Ishigaki	T	C	-0.1094	0.0139	3.8e-15	-0.092915	0.031573	0.003263	0.330536	34418.9	0.00529676	183.274
rs8032939	15	38834033	RA	Ishigaki	C	T	0.1037	0.0146	1.03e-12	0.016	0.031629	0.612967	0.280243	34418.9	0.00433819	149.962
rs8026898	15	69991417	RA	Ishigaki	A	G	0.1375	0.014	9.9e-23	-0.017488	0.031389	0.577469	0.268494	34418.9	0.00742656	257.519
rs4780401	16	11839326	RA	Ishigaki	G	T	-0.0886	0.0147	1.72e-09	-0.028857	0.028458	0.310554	0.576732	34418.9	0.00383254	132.416
rs8083786	18	12881361	RA	Ishigaki	G	A	0.1038	0.0175	3.27e-09	0.001339	0.038389	0.972155	0.170557	34418.9	0.00304846	105.243
rs34536443	19	10463118	RA	Ishigaki	C	G	-0.44	0.0476	2.18e-20	0.025016	0.087756	0.7756	0.0352633	34418.9	0.0131725	459.42
rs4239702	20	44749251	RA	Ishigaki	T	C	-0.1036	0.0144	5.98e-13	-0.001622	0.032792	0.960522	0.705882	34418.9	0.0044566	154.073
rs73194058	21	34764288	RA	Ishigaki	A	C	-0.1107	0.02	3.07e-08	-0.027128	0.042558	0.523852	0.129858	34418.9	0.00276939	95.5813
rs8133843	21	36738242	RA	Ishigaki	G	A	-0.0851	0.014	1.33e-09	-0.022825	0.030588	0.455563	0.618941	34418.9	0.0034161	117.978
rs909685	22	39747671	RA	Ishigaki	A	T	0.0917	0.014	6e-11	-0.001611	0.032524	0.960478	0.321605	34418.9	0.00366922	126.752
rs10910092	1	2501516	UC	Liu	G	A	-0.0863506	0.0127821	1.42e-11	-0.007149	0.028069	0.798965	0.492824	29560.5	0.00372745	110.594	90.6701
rs35223180	1	8185902	UC	Liu	T	G	-0.141003	0.0175766	1.04e-15	-0.052506	0.040813	0.198245	0.169387	29560.5	0.00559455	166.308
rs6426833	1	20171860	UC	Liu	G	A	-0.232387	0.0125836	3.77e-76	-0.043035	0.02969	0.147192	0.450524	29560.5	0.0267375	812.087
rs34920465	1	22700351	UC	Liu	G	A	-0.128984	0.0175699	2.12e-13	0.00332	0.036105	0.926711	0.164983	29560.5	0.00458391	136.127
rs7547569	1	67731368	UC	Liu	C	T	-0.495701	0.0291648	8.71e-65	0.022284	0.058063	0.701145	0.0593009	29560.5	0.0274146	833.232
rs4845604	1	151801680	UC	Liu	A	G	-0.163695	0.0185697	1.2e-18	0.027797	0.039648	0.483256	0.137835	29560.5	0.0063687	189.469
rs1801274	1	161479745	UC	Liu	A	G	0.170896	0.012653	1.43e-41	-0.039142	0.029781	0.188711	0.481075	29560.5	0.0145818	437.424
rs2488401	1	197702401	UC	Liu	T	C	0.0931614	0.0152933	1.12e-09	-0.010241	0.036609	0.779688	0.206976	29560.5	0.0028491	84.4616
rs12132349	1	200875242	UC	Liu	A	T	-0.166942	0.0143783	3.64e-31	-0.066067	0.033611	0.049357	0.249754	29560.5	0.0104443	311.996
rs3024493	1	206943968	UC	Liu	A	C	0.226278	0.0163471	1.42e-43	0.051688	0.037985	0.173571	0.14729	29560.5	0.0128614	385.144
rs10460566	2	25483121	UC	Liu	G	A	0.0817673	0.0144699	1.6e-08	-0.055439	0.032251	0.085625	0.253434	29560.5	0.00253001	74.9781
rs13430791	2	43481013	UC	Liu	A	G	0.105886	0.0186614	1.39e-08	0.128441	0.044104	0.003601	0.116076	29560.5	0.00230072	68.1674
rs7608910	2	61204856	UC	Liu	G	A	0.127099	0.0126851	1.25e-23	0.037648	0.028613	0.188235	0.380844	29560.5	0.00761836	226.932
rs10185424	2	102662888	UC	Liu	T	G	0.0965995	0.0125621	1.47e-14	0.012565	0.029654	0.671781	0.433539	29560.5	0.0045833	136.108
rs1990760	2	163124051	UC	Liu	C	T	0.0855732	0.0134145	1.78e-10	-0.011206	0.030341	0.711895	0.433523	29560.5	0.00359666	106.703
rs1517352	2	191931464	UC	Liu	A	C	-0.0777839	0.0129859	2.1e-09	0.014746	0.028718	0.607641	0.415584	29560.5	0.00293894	87.1326
rs9941524	2	199499443	UC	Liu	G	A	0.0977156	0.0127881	2.15e-14	0.015107	0.029721	0.611281	0.452279	29560.5	0.00473068	140.506
rs11676348	2	219010146	UC	Liu	T	C	0.0744362	0.0124232	2.08e-09	-0.070483	0.029597	0.017267	0.479304	29560.5	0.00276563	81.9801
rs4973341	2	228660362	UC	Liu	C	T	-0.073473	0.0131405	2.25e-08	0.034448	0.029536	0.243475	0.323129	29560.5	0.00236139	69.9691
rs4676410	2	241563739	UC	Liu	A	G	0.142022	0.0157426	1.85e-19	-0.065859	0.036236	0.06915	0.214105	29560.5	0.00678786	202.024
rs113010081	3	46457412	UC	Liu	C	T	0.127061	0.0207416	9.02e-10	-0.042448	0.047403	0.370533	0.0936865	29560.5	0.00274164	81.267
rs9836291	3	49697459	UC	Liu	A	G	0.170257	0.0132458	8.2e-38	0.044661	0.030135	0.138318	0.299892	29560.5	0.0121722	364.251
rs3774937	4	103434253	UC	Liu	C	T	0.099276	0.0131621	4.61e-14	-0.080436	0.029935	0.007226	0.332861	29560.5	0.00437721	129.962
rs10010325	4	106106353	UC	Liu	A	C	-0.0829728	0.0123956	2.18e-11	-0.111668	0.02805	6.93e-05	0.487373	29560.5	0.00344005	102.041
rs13136827	4	123171318	UC	Liu	C	T	-0.111814	0.0176452	2.35e-10	0.061667	0.037576	0.100767	0.143948	29560.5	0.00308126	91.3651
rs3776414	5	10689562	UC	Liu	G	T	0.0704798	0.0128464	4.1e-08	0.026856	0.028498	0.345992	0.392763	29560.5	0.00236945	70.2086
rs395157	5	38867732	UC	Liu	T	C	0.0853513	0.0125049	8.77e-12	0.007805	0.029599	0.79202	0.49441	29560.5	0.00364197	108.052
rs272882	5	131669161	UC	Liu	G	T	-0.145856	0.0138588	6.67e-26	-0.004274	0.030503	0.888546	0.309316	29560.5	0.00908993	271.168
rs254562	5	134441457	UC	Liu	G	A	0.0795724	0.0126132	2.81e-10	-0.028372	0.029003	0.327947	0.39207	29560.5	0.00301837	89.4946
rs17800987	5	150323428	UC	Liu	G	A	0.124241	0.021537	7.99e-09	-0.060324	0.048637	0.214843	0.108777	29560.5	0.00299284	88.7354
rs56167332	5	158827769	UC	Liu	A	C	0.141368	0.0131737	7.27e-27	0.053016	0.03313	0.109539	0.344379	29560.5	0.00902447	269.197
rs4976646	5	176788570	UC	Liu	C	T	0.0787748	0.0132165	2.52e-09	0.049928	0.029239	0.087718	0.351401	29560.5	0.00282868	83.8545
rs4712520	6	20640871	UC	Liu	T	C	-0.0929892	0.0166206	2.21e-08	-0.02439	0.039206	0.533906	0.170388	29560.5	0.00244461	72.4409
rs9271255	6	32580357	UC	Liu	C	T	0.284959	0.013809	1.31e-94	0.102448	0.059434	0.084758	0.27781	29560.5	0.0325832	995.618
rs4946717	6	106474749	UC	Liu	C	T	0.0750913	0.012575	2.35e-09	0.042129	0.029671	0.15563	0.473499	29560.5	0.00281143	83.3417
rs34659678	6	111888540	UC	Liu	T	C	0.209947	0.0250948	5.95e-17	-0.0104	0.057533	0.856536	0.0598553	29560.5	0.00496074	147.373
rs6920220	6	138006504	UC	Liu	A	G	0.146936	0.015222	4.78e-22	-0.002136	0.034554	0.950689	0.186665	29560.5	0.0065557	195.069
rs1182188	7	2869985	UC	Liu	C	T	-0.107615	0.0137507	5.03e-15	0.06158	0.030391	0.042756	0.293887	29560.5	0.00480651	142.769
rs1077773	7	17442679	UC	Liu	G	A	-0.0721282	0.012398	5.96e-09	0.028215	0.029673	0.341655	0.471035	29560.5	0.00259251	76.8351
rs76546301	7	50498389	UC	Liu	A	G	0.26496	0.0410174	1.05e-10	0.058494	0.107434	0.586141	0.0214506	29560.5	0.00294722	87.3789
rs2395022	7	98750379	UC	Liu	A	C	0.183896	0.029166	2.88e-10	0.088333	0.065068	0.174587	0.049091	29560.5	0.0031573	93.6269
rs6466198	7	107480126	UC	Liu	A	T	-0.133923	0.0128457	1.9e-25	0.050346	0.030299	0.096588	0.375146	29560.5	0.00840851	250.668
rs4728142	7	128573967	UC	Liu	A	G	0.0969671	0.0126655	1.92e-14	0.022819	0.030016	0.447122	0.438281	29560.5	0.00462968	137.492
rs13255292	8	129076573	UC	Liu	T	C	-0.075463	0.0137225	3.82e-08	0.011507	0.031691	0.716544	0.323683	29560.5	0.00249326	73.8864
rs10758669	9	4981602	UC	Liu	C	A	0.143218	0.0128828	1.04e-28	0.005405	0.030715	0.860299	0.344672	29560.5	0.00926595	276.468
rs4743820	9	93928416	UC	Liu	C	T	-0.0809228	0.0137572	4.05e-09	-0.063053	0.032728	0.05405	0.296304	29560.5	0.00273083	80.9457
rs4366152	9	117564875	UC	Liu	T	C	-0.120371	0.0135814	7.79e-19	0.006932	0.031641	0.826566	0.310102	29560.5	0.00619959	184.406
rs10870077	9	139263891	UC	Liu	G	C	-0.135741	0.0126242	5.77e-27	0.02393	0.030135	0.427151	0.426132	29560.5	0.00901173	268.814
rs4747886	10	6176166	UC	Liu	T	C	0.0738479	0.0128701	9.58e-09	0.031954	0.028458	0.26149	0.405482	29560.5	0.00262932	77.9289
rs59418206	10	35331624	UC	Liu	A	G	0.0735513	0.012978	1.45e-08	0.064776	0.029213	0.026622	0.351263	29560.5	0.00246554	73.0627
rs10761659	10	64445564	UC	Liu	A	G	-0.117315	0.0126238	1.5e-20	-0.020449	0.029817	0.492858	0.474453	29560.5	0.00686344	204.289
rs2497318	10	94432000	UC	Liu	T	C	-0.0714375	0.0125164	1.15e-08	-0.044363	0.028058	0.113845	0.432661	29560.5	0.00250538	74.2462
rs10748783	10	101285872	UC	Liu	C	A	0.164756	0.0126394	7.73e-39	0.01401	0.027681	0.612792	0.48996	29560.5	0.0135668	406.557
rs2274351	10	104264107	UC	Liu	C	T	-0.0710979	0.0130334	4.9e-08	0.019999	0.02791	0.473656	0.468525	29560.5	0.00251744	74.6046
rs907611	11	1874072	UC	Liu	A	G	0.0758245	0.0132318	1e-08	0.004198	0.032441	0.897007	0.315322	29560.5	0.0024825	73.5667
rs11229555	11	58408687	UC	Liu	T	G	-0.0823351	0.0144507	1.21e-08	-0.024439	0.032425	0.451045	0.241284	29560.5	0.00248203	73.5528
rs11230563	11	60776209	UC	Liu	T	C	-0.0750666	0.0133556	1.9e-08	-0.007863	0.029309	0.788474	0.346227	29560.5	0.00255101	75.6019
rs61893460	11	76291154	UC	Liu	A	G	0.121119	0.0125424	4.6e-22	0.081659	0.027928	0.003468	0.446551	29560.5	0.00725109	215.912
rs483905	11	96023427	UC	Liu	A	G	0.0849927	0.0135107	3.16e-10	0.081312	0.030241	0.007188	0.292347	29560.5	0.00298891	88.6185
rs661054	11	114430410	UC	Liu	G	A	-0.124858	0.0135529	3.18e-20	-0.00044	0.031428	0.988826	0.351478	29560.5	0.00710699	211.59
rs76904798	12	40614434	UC	Liu	T	C	0.104624	0.0176013	2.78e-09	0.005715	0.040246	0.887053	0.128488	29560.5	0.00245148	72.6451
rs12318183	12	68503836	UC	Liu	A	C	0.162178	0.0126604	1.44e-37	-0.027722	0.028879	0.337073	0.357607	29560.5	0.0120843	361.587
rs1927681	13	27558881	UC	Liu	T	A	0.47866	0.0126594	0	-0.063048	0.028303	0.02593	0.446828	29560.5	0.113262	3775.74
rs941823	13	41013977	UC	Liu	T	C	-0.108669	0.0146906	1.39e-13	0.007217	0.035338	0.838163	0.231645	29560.5	0.00420365	124.787
rs55808324	14	88444752	UC	Liu	A	G	0.127209	0.021035	1.47e-09	0.001673	0.050372	0.9735	0.106483	29560.5	0.00307928	91.3062
rs11641184	16	11704651	UC	Liu	A	C	0.0780232	0.0124939	4.24e-10	0.016331	0.027791	0.556797	0.471327	29560.5	0.0030338	89.9536
rs7404095	16	23864590	UC	Liu	T	C	-0.0717686	0.0126826	1.52e-08	0.020648	0.030026	0.491669	0.418386	29560.5	0.00250675	74.287
rs11150589	16	30482494	UC	Liu	T	C	0.0798521	0.0127057	3.28e-10	-0.019373	0.028111	0.49074	0.45793	29560.5	0.00316561	93.8742
rs79045992	16	68518992	UC	Liu	A	G	0.118093	0.02083	1.43e-08	0.048368	0.05297	0.361168	0.0888205	29560.5	0.00225733	66.8789
rs4795397	17	38023745	UC	Liu	G	A	0.139853	0.012577	1.01e-28	0.007852	0.027922	0.778557	0.466862	29560.5	0.00973647	290.645
rs9891119	17	40507980	UC	Liu	C	A	-0.0895467	0.0133101	1.72e-11	-0.043451	0.029564	0.141615	0.356591	29560.5	0.00367948	109.169
rs17780256	17	70642923	UC	Liu	C	A	-0.115389	0.0160316	6.13e-13	-0.041825	0.035478	0.238424	0.184047	29560.5	0.00399901	118.687
rs17736589	17	76737118	UC	Liu	G	A	0.0823302	0.0150337	4.34e-08	-0.115169	0.038075	0.002498	0.201432	29560.5	0.00218066	64.6024
rs7240004	18	46395022	UC	Liu	G	A	-0.0823655	0.013018	2.5e-10	0.006319	0.030912	0.838013	0.389452	29560.5	0.00322622	95.6775
rs12720356	19	10469975	UC	Liu	C	A	0.153279	0.0227683	1.67e-11	0.049921	0.048177	0.300088	0.0799969	29560.5	0.00345826	102.583
rs17694108	19	33731551	UC	Liu	A	G	0.0958444	0.0139396	6.17e-12	-0.057327	0.034071	0.092455	0.286865	29560.5	0.00375848	111.522
rs11083840	19	47119910	UC	Liu	G	T	0.0691316	0.0125262	3.41e-08	-0.012972	0.03009	0.666407	0.409501	29560.5	0.00231131	68.4817
rs17771967	19	55380214	UC	Liu	G	A	0.070465	0.0128821	4.5e-08	-1.4e-05	0.028323	0.999617	0.430582	29560.5	0.0024348	72.1497
rs6111031	20	1682037	UC	Liu	T	C	-0.260863	0.0190685	1.33e-42	0.033654	0.04233	0.426593	0.122051	29560.5	0.0145836	437.48
rs6088747	20	33754604	UC	Liu	G	T	-0.073916	0.0125453	3.82e-09	0.012321	0.029936	0.680664	0.436172	29560.5	0.00268727	79.6511
rs4812833	20	43068996	UC	Liu	G	A	-0.103346	0.0125571	1.87e-16	-0.003883	0.031599	0.902167	0.449384	29560.5	0.00528547	157.071
rs913678	20	48955424	UC	Liu	C	T	-0.0757579	0.013301	1.23e-08	0.013544	0.031479	0.667025	0.351278	29560.5	0.00261575	77.5256
rs6062496	20	62329099	UC	Liu	G	A	-0.113898	0.0128769	9.14e-19	-0.055453	0.030371	0.067883	0.424115	29560.5	0.00633697	188.519
rs1297256	21	16805676	UC	Liu	T	C	-0.10106	0.0127351	2.1e-15	0.005076	0.028146	0.85686	0.421127	29560.5	0.00497949	147.933
rs2836883	21	40466744	UC	Liu	A	G	-0.227134	0.0147424	1.47e-53	0.019029	0.031247	0.542558	0.270188	29560.5	0.0203456	613.918
rs7282490	21	45615741	UC	Liu	G	A	0.104413	0.0127041	2.06e-16	0.016632	0.028803	0.56367	0.398014	29560.5	0.00522425	155.243
rs9611131	22	39662480	UC	Liu	C	T	-0.142696	0.0181548	3.84e-15	0.023207	0.038801	0.549795	0.133184	29560.5	0.00470146	139.634
rs17437560	3	152180329	fasting Glucose	Chen	T	C	-0.0175	0.0032	3.331e-08	-0.009448	0.044808	0.832983	0.1056	176047	5.78498e-05	10.1849
rs7729395	5	102100576	fasting Glucose	Chen	T	C	-0.0232	0.0045	3.085e-08	-0.095655	0.078122	0.220767	0.0493	176047	5.04541e-05	8.88274
rs2168101	11	8255408	fasting Glucose	Chen	A	C	-0.0125	0.0022	3.085e-08	0.034349	0.034837	0.324124	0.3199	176047	6.79887e-05	11.97
rs4930011	11	2856658	fasting Glucose	Chen	G	C	0.0092	0.0018	2.836e-08	0.021923	0.040742	0.590539	0.591	176047	4.09182e-05	7.20382
rs39713	22	30343186	fasting Glucose	Chen	T	C	-0.0169	0.0031	1.767e-08	0.13267	0.051099	0.009441	0.0871	176047	4.54198e-05	7.99637
rs13242882	7	89800053	fasting Glucose	Chen	A	T	-0.0097	0.0017	9.272e-09	-0.030308	0.029584	0.305604	0.4642	176047	4.68038e-05	8.24006
rs2657879	12	56865338	fasting Glucose	Chen	G	A	0.0119	0.0022	7.334e-09	0.003607	0.035262	0.918501	0.8199	176047	4.18214e-05	7.36284
rs58925536	7	75654574	fasting Glucose	Chen	T	C	0.0306	0.0053	5.821e-09	-0.064362	0.084063	0.443901	0.0339	176047	6.13331e-05	10.7982
rs896854	8	95960511	fasting Glucose	Chen	T	C	0.0099	0.0016	5.612e-09	0.104281	0.029619	0.000433	0.5012	176047	4.90047e-05	8.62756
rs12594062	15	75102851	fasting Glucose	Chen	T	C	0.0098	0.0017	4.641e-09	-0.001502	0.029452	0.959318	0.3595	176047	4.42283e-05	7.7866
rs12541643	8	81076874	fasting Glucose	Chen	T	C	0.0118	0.0019	4.511e-09	-0.044702	0.029902	0.134919	0.4763	176047	6.94636e-05	12.2297
rs2238435	16	4014282	fasting Glucose	Chen	C	G	0.0112	0.0019	3.824e-09	0.003245	0.030552	0.915395	0.3978	176047	6.00996e-05	10.581
rs6489811	12	121893626	fasting Glucose	Chen	A	G	-0.011	0.0018	3.267e-09	0.060534	0.029697	0.041532	0.4665	176047	6.02284e-05	10.6037
rs3842753	11	2181060	fasting Glucose	Chen	T	G	0.0134	0.0022	2.841e-09	-0.010469	0.031958	0.743234	0.2806	176047	7.24933e-05	12.7631
rs189548	2	54941112	fasting Glucose	Chen	G	A	0.0123	0.002	2.811e-09	-0.058095	0.031483	0.065005	0.7302	176047	5.96107e-05	10.4949
rs7095788	10	95384152	fasting Glucose	Chen	T	C	-0.0106	0.0018	1.976e-09	0.04145	0.030961	0.180628	0.3538	176047	5.13767e-05	9.04518
rs7708285	5	76425867	fasting Glucose	Chen	G	A	0.0133	0.0019	1.253e-09	-0.008817	0.030629	0.773444	0.7252	176047	7.0503e-05	12.4127
rs7178572	15	77747190	fasting Glucose	Chen	A	G	-0.0121	0.0018	7.086e-10	0.000778	0.032399	0.980843	0.2994	176047	6.14218e-05	10.8138
rs2302593	19	46196634	fasting Glucose	Chen	G	C	-0.0106	0.0017	5.669e-10	-0.05923	0.02809	0.034997	0.4974	176047	5.61785e-05	9.89061
rs157512	5	55809127	fasting Glucose	Chen	C	T	-0.0134	0.0021	5.426e-10	0.015366	0.032354	0.634855	0.7588	176047	6.57271e-05	11.5718
rs4862423	4	185726548	fasting Glucose	Chen	T	C	0.0123	0.0019	4.447e-10	-0.079856	0.030601	0.009083	0.3964	176047	7.23974e-05	12.7463
rs35889227	14	90055468	fasting Glucose	Chen	G	T	0.013	0.0019	3.365e-10	-0.070312	0.029083	0.015644	0.6184	176047	7.97617e-05	14.0429
rs6662924	1	100894419	fasting Glucose	Chen	A	C	0.0143	0.0023	3.341e-10	0.027125	0.036266	0.454502	0.187	176047	6.21776e-05	10.9469
rs348330	1	229672955	fasting Glucose	Chen	G	A	0.0122	0.002	3.036e-10	-0.002283	0.03269	0.9443	0.6276	176047	6.95732e-05	12.249
rs78132593	1	150868102	fasting Glucose	Chen	A	C	-0.0147	0.0022	2.598e-10	-0.091374	0.035711	0.010526	0.2084	176047	7.12965e-05	12.5524
rs35188816	3	185526108	fasting Glucose	Chen	C	CA	0.0123	0.0019	8.665e-11	-0.060542	0.047106	0.198695	0.2915	176047	6.24912e-05	11.0021
rs12055786	6	153431125	fasting Glucose	Chen	T	C	0.012	0.0017	1.166e-11	0.001562	0.028202	0.955817	0.4242	176047	7.03453e-05	12.3849
rs12888855	14	100830818	fasting Glucose	Chen	A	C	-0.0135	0.002	6.019e-12	0.003724	0.033961	0.912667	0.213	176047	6.11015e-05	10.7574
rs6598541	15	99271135	fasting Glucose	Chen	A	G	0.0114	0.0017	4.124e-12	0.043979	0.02881	0.126874	0.3635	176047	6.01371e-05	10.5876
rs16851397	3	141134818	fasting Glucose	Chen	G	A	-0.0327	0.0042	1.26e-12	0.078652	0.072965	0.281044	0.953	176047	9.57891e-05	16.865
rs576674	13	33554302	fasting Glucose	Chen	G	A	0.0179	0.0024	9.701e-13	-0.034432	0.039389	0.382031	0.8447	176047	8.4064e-05	14.8005
rs11610045	12	133063768	fasting Glucose	Chen	A	G	0.0144	0.0019	3.26e-13	0.016941	0.030238	0.575334	0.5009	176047	0.00010368	18.2544
rs6538804	12	97848910	fasting Glucose	Chen	G	C	-0.0142	0.0019	9.413e-14	-0.064991	0.030273	0.031828	0.6086	176047	9.60637e-05	16.9134
rs2839671	10	26505822	fasting Glucose	Chen	A	G	-0.016	0.0022	8.379e-14	0.10681	0.037616	0.004532	0.1716	176047	7.27826e-05	12.8141
rs6808574	3	187740523	fasting Glucose	Chen	T	C	-0.0127	0.0017	7.209e-14	0.009691	0.03018	0.748135	0.3907	176047	7.67913e-05	13.5199
rs17265513	20	39832628	fasting Glucose	Chen	C	T	0.0158	0.0021	5.102e-14	0.000479	0.036233	0.989444	0.7908	176047	8.25986e-05	14.5424
rs10305457	6	39034095	fasting Glucose	Chen	T	C	0.0235	0.0032	1.209e-14	0.014161	0.046388	0.760167	0.0937	176047	9.37945e-05	16.5138
rs183381538	2	43775309	fasting Glucose	Chen	A	C	-0.0248	0.0035	7.814e-15	0.238054	0.069736	0.000645	0.0705	176047	8.06068e-05	14.1917
rs877273	2	27140022	fasting Glucose	Chen	T	C	0.0133	0.0018	7.222e-15	-0.055428	0.028773	0.054067	0.3784	176047	8.32138e-05	14.6508
rs2108349	7	50786663	fasting Glucose	Chen	G	A	0.0158	0.0018	1.247e-15	-0.01214	0.030471	0.690341	0.6644	176047	0.000111326	19.6008
rs3829109	9	139256766	fasting Glucose	Chen	A	G	-0.0163	0.002	1.087e-15	0.022968	0.033623	0.494546	0.3019	176047	0.000111992	19.718
rs10305492	6	39046794	fasting Glucose	Chen	A	G	-0.0763	0.01	7.501e-16	0.052384	0.17712	0.76742	0.0144	176047	0.00016525	29.0966
rs16913693	9	111680359	fasting Glucose	Chen	G	T	-0.0394	0.0049	2.82e-16	0.166778	0.090915	0.066599	0.9669	176047	9.93647e-05	17.4946
rs114691375	2	169813318	fasting Glucose	Chen	A	T	0.0452	0.0058	7.791e-17	0.072866	0.102268	0.476165	0.0335	176047	0.000132298	23.2938
rs507666	9	136149399	fasting Glucose	Chen	A	G	0.0164	0.0021	6.992e-17	0.099095	0.034689	0.004294	0.1956	176047	8.46367e-05	14.9013
rs138917529	7	44235694	fasting Glucose	Chen	T	A	-0.0597	0.0071	4.078e-17	-0.236013	0.145556	0.104916	0.9786	176047	0.000149279	26.284
rs3778321	6	7250270	fasting Glucose	Chen	A	G	-0.0186	0.0021	3.157e-17	0.021144	0.038123	0.57917	0.1915	176047	0.000107128	18.8617
rs145353824	2	169765277	fasting Glucose	Chen	C	A	0.076	0.0092	7.211e-18	0.004409	0.177984	0.980228	0.9811	176047	0.000214206	37.7185
rs9348441	6	20680678	fasting Glucose	Chen	A	T	0.0176	0.0018	4.402e-20	-0.009835	0.031359	0.753807	0.2827	176047	0.000125627	22.119
rs11619319	13	28487599	fasting Glucose	Chen	G	A	0.0173	0.002	3.412e-20	0.007882	0.033462	0.813783	0.7789	176047	0.000103084	18.1496
rs2075423	1	214154719	fasting Glucose	Chen	T	G	-0.0161	0.0017	3.183e-21	-0.023501	0.029235	0.421488	0.3679	176047	0.000120558	21.2265
rs174583	11	61609750	fasting Glucose	Chen	T	C	-0.0168	0.0017	3.371e-22	0.05897	0.029223	0.04362	0.3583	176047	0.000129786	22.8514
rs9987289	8	9183358	fasting Glucose	Chen	A	G	0.0282	0.0029	3.565e-23	0.083192	0.050687	0.100738	0.1039	176047	0.000148081	26.0731
rs492594	2	169764176	fasting Glucose	Chen	C	G	0.0164	0.0017	7.358e-24	-0.040401	0.027964	0.148511	0.4633	176047	0.000133755	23.5504
rs7012637	8	9173209	fasting Glucose	Chen	A	G	-0.018	0.0017	9.746e-25	0.003994	0.030418	0.895521	0.4738	176047	0.000161555	28.4459
rs10811660	9	22134068	fasting Glucose	Chen	A	G	-0.0223	0.0022	7.938e-25	-0.023502	0.037005	0.525369	0.1761	176047	0.000144302	25.4077
rs6113722	20	22557099	fasting Glucose	Chen	A	G	-0.0424	0.0044	7.66e-25	0.122551	0.064844	0.058778	0.0449	176047	0.00015419	27.1489
rs11603349	11	72460694	fasting Glucose	Chen	C	T	-0.0236	0.0022	3.116e-25	0.017087	0.039958	0.668946	0.818	176047	0.000165836	29.1998
rs1604038	3	170709193	fasting Glucose	Chen	T	C	-0.0198	0.0018	4.468e-28	0.065648	0.03051	0.031442	0.2912	176047	0.000161836	28.4954
rs10501320	11	47293799	fasting Glucose	Chen	C	G	-0.0219	0.0019	1.092e-29	0.085674	0.030982	0.005702	0.2518	176047	0.000180714	31.8199
rs10974438	9	4291928	fasting Glucose	Chen	C	A	0.0198	0.0017	9.848e-31	-0.033361	0.029129	0.252072	0.6398	176047	0.000180696	31.8167
rs12784552	10	113036354	fasting Glucose	Chen	G	A	-0.0329	0.003	2.863e-31	0.04002	0.047918	0.403618	0.9098	176047	0.000177654	31.281
rs1820176	5	95696585	fasting Glucose	Chen	C	T	-0.0247	0.002	1.905e-34	0.007554	0.032787	0.817773	0.7081	176047	0.000252204	44.411
rs56100844	2	169786707	fasting Glucose	Chen	G	T	-0.118	0.01	9.824e-35	-0.011748	0.128946	0.927389	0.9806	176047	0.00052977	93.3139
rs10281892	7	14919852	fasting Glucose	Chen	G	A	0.0284	0.0022	2.088e-35	-0.026569	0.037738	0.481429	0.8215	176047	0.000236544	41.6528
rs7903146	10	114758349	fasting Glucose	Chen	T	C	0.0259	0.0019	1.995e-35	-0.055419	0.031262	0.076278	0.2717	176047	0.000265479	46.7491
rs7163757	15	62391608	fasting Glucose	Chen	T	C	-0.0217	0.0016	2.641e-36	0.026704	0.028346	0.346141	0.4511	176047	0.000233193	41.0625
rs13430620	2	169768891	fasting Glucose	Chen	C	A	-0.0728	0.0056	3.431e-40	0.14737	0.083631	0.078052	0.9617	176047	0.000390419	68.759
rs10838524	11	45870177	fasting Glucose	Chen	A	G	0.0238	0.0016	1.559e-40	-0.002364	0.028066	0.932841	0.4542	176047	0.000280844	49.4556
rs114764002	2	169776141	fasting Glucose	Chen	T	A	-0.0921	0.0069	3.414e-43	-0.047775	0.131503	0.716395	0.9712	176047	0.000474516	83.5767
rs11708067	3	123065778	fasting Glucose	Chen	G	A	-0.0281	0.002	1.626e-43	0.015708	0.033364	0.6378	0.7717	176047	0.000278226	48.9944
rs79354397	11	92708961	fasting Glucose	Chen	C	T	0.0806	0.0057	4.822e-45	-0.003031	0.083695	0.971095	0.9656	176047	0.000431575	76.0102
rs3755158	2	169792188	fasting Glucose	Chen	G	C	0.0395	0.0027	4.83e-49	-0.101291	0.045668	0.026579	0.8886	176047	0.000308898	54.3974
rs10487796	7	15063430	fasting Glucose	Chen	A	T	-0.0261	0.0016	4.619e-52	0.02436	0.027981	0.383984	0.4756	176047	0.000339794	59.84
rs9650069	8	118204020	fasting Glucose	Chen	T	C	-0.0286	0.0018	8.306e-58	0.024265	0.030486	0.426065	0.3206	176047	0.000356329	62.753
rs1260326	2	27730940	fasting Glucose	Chen	T	C	-0.0282	0.0017	4.481e-65	0.03481	0.028464	0.221326	0.3872	176047	0.000377383	66.4622
rs2971671	7	44211337	fasting Glucose	Chen	C	T	0.0426	0.002	1.24e-104	0.014143	0.033504	0.672957	0.7706	176047	0.000641611	113.026
rs17539351	2	169766560	fasting Glucose	Chen	T	C	-0.0681	0.0029	5.86e-123	0.000825	0.054786	0.987983	0.1156	176047	0.000948267	167.098
rs3757840	7	44231216	fasting Glucose	Chen	G	T	-0.0416	0.0017	5.94e-133	0.022413	0.027865	0.421203	0.4921	176047	0.000865064	152.424
rs10830962	11	92698427	fasting Glucose	Chen	G	C	0.048	0.0018	6.62e-156	-0.042604	0.028638	0.136825	0.6021	176047	0.00110396	194.564
rs11523890	11	92679778	fasting Glucose	Chen	T	C	0.0519	0.0018	6.75e-161	-0.098367	0.031446	0.001767	0.3425	176047	0.00121317	213.834
rs6975024	7	44231886	fasting Glucose	Chen	C	T	0.0615	0.0022	4.66e-167	-0.03377	0.036979	0.361112	0.8358	176047	0.00103814	182.951
rs878521	7	44255643	fasting Glucose	Chen	A	G	0.0549	0.002	2.65e-174	-0.029351	0.032212	0.36219	0.2444	176047	0.00111319	196.191
rs10466351	11	92697981	fasting Glucose	Chen	T	C	0.056	0.0018	1.14e-205	-0.077816	0.028654	0.00663	0.3783	176047	0.00147511	260.072
rs10910095	1	2510755	atopic dermatitis and rhinitis	Johansson	A	G	-0.0637921	0.008483	4.47e-13	0.011085	0.042557	0.794497	0.1341	323146	0.000945063	305.681	72.6865
rs301806	1	8482078	atopic dermatitis and rhinitis	Johansson	C	T	-0.0430119	0.00581	1.02e-12	-0.009513	0.028225	0.736088	0.4158	323408	0.000898779	290.933
rs1201113	1	12144434	atopic dermatitis and rhinitis	Johansson	A	G	-0.0523465	0.008808	1.05e-08	0.095709	0.04638	0.039075	0.1214	323785	0.000584541	189.376
rs4648883	1	25261203	atopic dermatitis and rhinitis	Johansson	T	C	-0.0444745	0.005833	2.12e-13	-0.060942	0.030542	0.046022	0.4197	319560	0.000963482	308.186
rs12122629	1	152074116	atopic dermatitis and rhinitis	Johansson	C	A	0.14842	0.01389	7.96e-25	0.192502	0.076008	0.01134	0.04184	321687	0.00176622	569.173
rs2228145	1	154426970	atopic dermatitis and rhinitis	Johansson	C	A	0.0430595	0.005782	7.48e-13	0.040067	0.028367	0.157801	0.4108	323785	0.000897555	290.875
rs2070901	1	161185058	atopic dermatitis and rhinitis	Johansson	T	G	0.0478373	0.006417	7.09e-13	0.027206	0.031382	0.385981	0.2699	323785	0.000901881	292.278
rs1214598	1	167426424	atopic dermatitis and rhinitis	Johansson	A	G	-0.0577351	0.005919	5.91e-21	-0.022881	0.030627	0.455023	0.3853	319928	0.00157896	505.951
rs10912564	1	173170618	atopic dermatitis and rhinitis	Johansson	T	C	0.0478373	0.006242	1.6e-13	0.003119	0.0317	0.92161	0.3047	317247	0.000969636	307.912
rs906363	1	212858797	atopic dermatitis and rhinitis	Johansson	C	T	0.0487902	0.008007	4.44e-09	0.054422	0.03904	0.163299	0.1459	323785	0.000593278	192.208
rs891058	2	8442547	atopic dermatitis and rhinitis	Johansson	A	G	-0.0712812	0.006325	1.98e-27	-0.110456	0.031688	0.000494	0.2947	321656	0.0021122	680.836
rs13405815	2	28628910	atopic dermatitis and rhinitis	Johansson	T	C	-0.0355236	0.005767	3.01e-09	-0.055294	0.02907	0.057174	0.4638	319921	0.000627654	200.925
rs10185028	2	61118739	atopic dermatitis and rhinitis	Johansson	G	A	0.0392207	0.006795	2.74e-08	-0.011385	0.032604	0.726969	0.227	323338	0.000539842	174.645
rs72823641	2	102936159	atopic dermatitis and rhinitis	Johansson	A	T	-0.149429	0.008536	9.64e-64	-0.083367	0.040881	0.041442	0.1367	323350	0.0052702	1713.14
rs12623041	2	112263142	atopic dermatitis and rhinitis	Johansson	T	C	-0.0412387	0.006179	1.31e-10	-0.057692	0.031792	0.069589	0.3198	319440	0.000739871	236.519
rs1143633	2	113590467	atopic dermatitis and rhinitis	Johansson	T	C	-0.036664	0.006122	8.1e-09	-0.057719	0.029227	0.048297	0.3514	310715	0.000612757	190.509
rs16858573	2	143875725	atopic dermatitis and rhinitis	Johansson	C	T	-0.0590072	0.008755	8.62e-11	-0.024562	0.050443	0.626341	0.1248	322806	0.000760609	245.715
rs7601800	2	198395099	atopic dermatitis and rhinitis	Johansson	T	C	0.0459289	0.006081	3.54e-13	0.021857	0.03201	0.494743	0.3283	321747	0.000930355	299.617
rs11891398	2	228723357	atopic dermatitis and rhinitis	Johansson	C	T	-0.0421771	0.00671	1.43e-09	0.017253	0.034535	0.617401	0.242	323001	0.000652631	210.937
rs9247	2	234113301	atopic dermatitis and rhinitis	Johansson	T	C	-0.045102	0.007305	2.77e-09	-0.035444	0.038129	0.352587	0.1912	323785	0.000629144	203.835
rs34290285	2	242698640	atopic dermatitis and rhinitis	Johansson	A	G	-0.103917	0.006628	1.73e-51	-0.077962	0.034737	0.024831	0.2548	323146	0.00410087	1330.63
rs7646283	3	33046480	atopic dermatitis and rhinitis	Johansson	T	C	0.0430595	0.005971	3.83e-12	0.032138	0.028603	0.261162	0.3656	317962	0.000860077	273.706
rs61192126	3	72394852	atopic dermatitis and rhinitis	Johansson	C	T	-0.0383251	0.006394	7.87e-09	0.014121	0.03233	0.662302	0.291	314563	0.000606089	190.768
rs11717778	3	112572648	atopic dermatitis and rhinitis	Johansson	A	G	-0.0410304	0.006038	6.04e-11	0.003911	0.029396	0.894142	0.3415	323341	0.000757159	245.005
rs9816071	3	121640318	atopic dermatitis and rhinitis	Johansson	A	T	-0.0440564	0.005727	1.29e-13	0.076144	0.027765	0.006114	0.4795	323779	0.000968851	313.997
rs1344674	3	141125186	atopic dermatitis and rhinitis	Johansson	G	A	0.0401818	0.00574	1.58e-11	-0.09208	0.028261	0.001127	0.4489	323716	0.000798856	258.808
rs763342	3	187639375	atopic dermatitis and rhinitis	Johansson	C	A	0.0506931	0.005996	3.95e-16	0.032777	0.029387	0.264678	0.3393	323785	0.00115217	373.484
rs4916533	3	196373582	atopic dermatitis and rhinitis	Johansson	T	C	-0.0683859	0.01065	6.31e-10	-0.206097	0.060765	0.000699	0.08069	321156	0.000693817	222.978
rs6830371	4	4767695	atopic dermatitis and rhinitis	Johansson	T	C	0.0372958	0.005935	1.44e-09	0.026233	0.02925	0.369793	0.3761	317726	0.000652781	207.54
rs5743604	4	38801285	atopic dermatitis and rhinitis	Johansson	G	A	-0.136966	0.007319	1.4e-72	-0.040496	0.035212	0.250096	0.1987	323102	0.00597376	1941.73
rs17033015	4	103546304	atopic dermatitis and rhinitis	Johansson	A	C	0.0372958	0.005827	7.16e-10	0.017926	0.029694	0.546057	0.4244	317202	0.000679588	215.713
rs17454584	4	123353432	atopic dermatitis and rhinitis	Johansson	G	A	0.08158	0.006838	1.53e-30	0.002005	0.033761	0.952634	0.2184	322977	0.00227214	735.517
rs77665773	5	14701003	atopic dermatitis and rhinitis	Johansson	T	C	0.07139	0.01206	1.2e-08	0.050538	0.070821	0.475486	0.05889	322532	0.00056492	182.307
rs6881270	5	35879095	atopic dermatitis and rhinitis	Johansson	T	C	-0.0984952	0.006476	1.47e-48	-0.026437	0.031975	0.408348	0.2746	323725	0.0038649	1256.02
rs7714574	5	40492655	atopic dermatitis and rhinitis	Johansson	C	T	-0.0509776	0.005852	4.97e-17	-0.032412	0.030146	0.282281	0.3968	323276	0.001244	402.656
rs1438673	5	110467499	atopic dermatitis and rhinitis	Johansson	C	T	0.0959604	0.005729	1.64e-58	0.020015	0.029713	0.500581	0.4834	322678	0.00459912	1490.89
rs3813308	5	118690781	atopic dermatitis and rhinitis	Johansson	G	C	0.0382587	0.005764	1.65e-10	0.018337	0.028375	0.518145	0.4352	323211	0.000719572	232.74
rs20541	5	131995964	atopic dermatitis and rhinitis	Johansson	A	G	0.0554347	0.007379	4.72e-13	0.061344	0.036945	0.096825	0.1799	323785	0.000906758	293.86
rs62379371	5	133439274	atopic dermatitis and rhinitis	Johansson	A	G	-0.107585	0.0138	6.08e-14	-0.030801	0.07254	0.671138	0.04681	323785	0.00103289	334.778
rs13185930	5	137577513	atopic dermatitis and rhinitis	Johansson	A	G	0.0392207	0.006612	1.12e-08	0.044468	0.032771	0.174785	0.2467	322391	0.000571739	184.428
rs249677	5	141539339	atopic dermatitis and rhinitis	Johansson	C	A	-0.0405095	0.005965	6.2e-11	-0.021837	0.029327	0.456529	0.3669	321566	0.000762368	245.338
rs4921290	5	159914240	atopic dermatitis and rhinitis	Johansson	T	A	-0.0584769	0.006792	1.14e-16	0.00363	0.033037	0.912478	0.2341	323656	0.00122623	397.363
rs1150658	6	26098755	atopic dermatitis and rhinitis	Johansson	T	C	0.0449734	0.006665	8.2e-11	0.001762	0.035623	0.960538	0.238	323764	0.000733623	237.694
rs28407950	6	32626348	atopic dermatitis and rhinitis	Johansson	T	C	-0.0982746	0.006731	6.92e-45	-0.016726	0.044164	0.704911	0.2436	323262	0.00355911	1154.63
rs1998266	6	36358289	atopic dermatitis and rhinitis	Johansson	T	C	-0.0488752	0.008343	1.7e-08	-0.032312	0.04322	0.454706	0.1389	321684	0.000571429	183.924
rs905670	6	90958502	atopic dermatitis and rhinitis	Johansson	A	G	-0.0539283	0.005996	4.73e-18	3.2e-05	0.029395	0.999117	0.352	323493	0.00132673	429.756
rs3933376	6	128292071	atopic dermatitis and rhinitis	Johansson	A	T	0.0478373	0.007361	3.92e-10	0.041625	0.037314	0.264598	0.1868	317331	0.000695245	220.776
rs2746438	6	135718068	atopic dermatitis and rhinitis	Johansson	T	A	0.0392207	0.005764	5.7e-11	0.004877	0.029882	0.870342	0.4445	321208	0.000759656	244.192
rs9494883	6	138171466	atopic dermatitis and rhinitis	Johansson	G	A	-0.113057	0.01688	1.13e-10	0.179451	0.081328	0.027371	0.03125	322844	0.000773899	250.042
rs9986945	7	3153173	atopic dermatitis and rhinitis	Johansson	A	G	-0.0594316	0.008968	1.76e-10	-0.037055	0.043496	0.394262	0.117	323326	0.000729812	236.139
rs10244416	7	20575751	atopic dermatitis and rhinitis	Johansson	C	T	0.0525924	0.005744	1.19e-18	0.041464	0.029605	0.161326	0.4879	320359	0.00138217	443.403
rs9648346	7	28160113	atopic dermatitis and rhinitis	Johansson	G	C	0.0582689	0.007081	2.32e-15	0.068778	0.035654	0.053742	0.1994	323715	0.00108404	351.299
rs2190097	7	77038945	atopic dermatitis and rhinitis	Johansson	C	T	0.0440169	0.006667	2.06e-10	0.00377	0.032935	0.908843	0.2417	321810	0.000710209	228.714
rs3918226	7	150690176	atopic dermatitis and rhinitis	Johansson	T	C	-0.0703152	0.01092	5.65e-10	0.035896	0.055574	0.518346	0.0776	318124	0.000707798	225.326
rs4739736	8	81277369	atopic dermatitis and rhinitis	Johansson	A	C	0.0401818	0.006011	1.22e-10	0.095441	0.028843	0.000941	0.3478	321098	0.000732485	235.371
rs6986151	8	101519901	atopic dermatitis and rhinitis	Johansson	C	T	0.0430595	0.007134	6.19e-09	0.058178	0.040579	0.151649	0.197	323785	0.00058661	190.046
rs9297768	8	128804380	atopic dermatitis and rhinitis	Johansson	A	G	0.0421012	0.006068	2.38e-11	0.091051	0.030872	0.003196	0.3335	321012	0.000787979	253.149
rs144829310	9	6208030	atopic dermatitis and rhinitis	Johansson	T	G	0.0825012	0.007676	4.25e-25	0.001248	0.040415	0.975348	0.1623	323271	0.00185079	599.415
rs1330303	9	16715826	atopic dermatitis and rhinitis	Johansson	T	C	-0.0388448	0.00602	5.21e-10	0.014082	0.030988	0.649539	0.3539	319567	0.000690042	220.666
rs4743311	9	101790878	atopic dermatitis and rhinitis	Johansson	G	A	0.0392207	0.006694	1.69e-08	0.048844	0.033517	0.145029	0.2533	308767	0.000581892	179.773
rs12343737	9	117804027	atopic dermatitis and rhinitis	Johansson	T	C	-0.0548787	0.009428	2.09e-08	0.005197	0.04395	0.905843	0.1042	323262	0.000562232	181.85
rs10818483	9	123650473	atopic dermatitis and rhinitis	Johansson	T	C	0.0382587	0.00594	5.59e-10	0.076077	0.030943	0.013967	0.3574	323775	0.000672335	217.831
rs10986320	9	127093902	atopic dermatitis and rhinitis	Johansson	C	G	0.0353671	0.00592	8.81e-09	0.010699	0.030797	0.728305	0.3735	320184	0.000585385	187.54
rs11539209	9	131483551	atopic dermatitis and rhinitis	Johansson	A	T	-0.0795845	0.01068	7.24e-13	-0.145559	0.06316	0.02121	0.07964	323785	0.000928487	300.909
rs507666	9	136149399	atopic dermatitis and rhinitis	Johansson	A	G	0.0449734	0.007314	3.21e-09	0.099095	0.034689	0.004294	0.1859	323785	0.000612206	198.344
rs61839660	10	6094697	atopic dermatitis and rhinitis	Johansson	T	C	0.116004	0.009379	1.07e-32	0.053466	0.051373	0.29798	0.09897	323785	0.00240003	778.96
rs1444789	10	9064361	atopic dermatitis and rhinitis	Johansson	C	T	0.0732505	0.007334	6.81e-22	0.069636	0.037306	0.061967	0.1849	318999	0.00161733	516.761
rs6479828	10	64375350	atopic dermatitis and rhinitis	Johansson	G	A	-0.0350056	0.005861	8.89e-09	0.016696	0.029997	0.577827	0.408	319591	0.000591953	189.294
rs12784963	10	104336986	atopic dermatitis and rhinitis	Johansson	G	A	0.0411419	0.005761	6.16e-12	0.024834	0.028102	0.376862	0.4295	323697	0.000829504	268.73
rs4076542	11	2237219	atopic dermatitis and rhinitis	Johansson	A	G	0.0353671	0.006042	1.74e-08	0.045692	0.029309	0.119001	0.3335	322879	0.000556066	179.641
rs10501149	11	36376021	atopic dermatitis and rhinitis	Johansson	A	G	-0.0358345	0.006159	2.12e-08	-0.012789	0.032165	0.690925	0.3158	323785	0.000554915	179.772
rs4939490	11	60793651	atopic dermatitis and rhinitis	Johansson	G	C	-0.034074	0.005859	2.15e-08	0.010286	0.028559	0.718746	0.3932	323785	0.000554032	179.486
rs479844	11	65551957	atopic dermatitis and rhinitis	Johansson	A	G	-0.0499258	0.005752	6.43e-17	-0.061671	0.030089	0.040422	0.4453	323275	0.00123138	398.563
rs7936312	11	76293726	atopic dermatitis and rhinitis	Johansson	T	G	0.105261	0.005726	4.22e-70	0.093846	0.027931	0.000784	0.4769	323226	0.00552806	1796.74
rs59183580	11	95425470	atopic dermatitis and rhinitis	Johansson	G	A	-0.0500309	0.008579	1.97e-08	-0.158283	0.047446	0.000854	0.1293	323785	0.000563604	182.589
rs4616071	11	111440865	atopic dermatitis and rhinitis	Johansson	G	C	-0.0516091	0.006481	1.76e-14	0.030939	0.031021	0.318577	0.2685	322866	0.00104627	338.156
rs12365699	11	118743286	atopic dermatitis and rhinitis	Johansson	A	G	-0.0510828	0.007791	2.74e-10	0.013189	0.037434	0.724608	0.1651	320523	0.000719384	230.744
rs61907713	11	128163107	atopic dermatitis and rhinitis	Johansson	A	G	-0.0524519	0.006959	3.95e-13	0.003264	0.034388	0.924349	0.2191	323182	0.000941433	304.54
rs3024971	12	57493727	atopic dermatitis and rhinitis	Johansson	G	T	-0.100705	0.009414	7.07e-25	0.047556	0.04497	0.290271	0.107	322862	0.00193805	626.935
rs653178	12	112007756	atopic dermatitis and rhinitis	Johansson	C	T	-0.0474061	0.005719	1.45e-15	-0.024383	0.028092	0.385421	0.4827	323785	0.00112232	363.799
rs2393717	12	121220375	atopic dermatitis and rhinitis	Johansson	G	C	0.0401818	0.005726	1.41e-11	0.046777	0.028001	0.094812	0.4697	323456	0.000804323	260.372
rs7953139	12	122662541	atopic dermatitis and rhinitis	Johansson	C	T	0.0401818	0.005717	1.31e-11	0.065751	0.028075	0.019205	0.4797	323669	0.000805957	261.073
rs9549238	13	41179321	atopic dermatitis and rhinitis	Johansson	A	G	0.0506931	0.006935	1.95e-12	-0.019057	0.035015	0.586286	0.2128	322834	0.000860963	278.187
rs3116590	13	50808877	atopic dermatitis and rhinitis	Johansson	G	A	0.0411419	0.006913	1e-08	-0.079703	0.035002	0.0228	0.2145	323195	0.000570392	184.452
rs981625	13	74039935	atopic dermatitis and rhinitis	Johansson	G	C	0.0843411	0.01137	9.19e-13	0.211566	0.058086	0.000272	0.06511	323785	0.000865999	280.64
rs4771332	13	100070457	atopic dermatitis and rhinitis	Johansson	T	C	-0.0377019	0.006247	6.21e-09	-0.014922	0.032089	0.641947	0.3132	315797	0.000611516	193.232
rs2013724	14	35856348	atopic dermatitis and rhinitis	Johansson	A	G	0.0382587	0.00655	1.87e-08	0.01108	0.033175	0.738387	0.2644	313742	0.000569369	178.736
rs7140939	14	68760527	atopic dermatitis and rhinitis	Johansson	A	G	0.0440169	0.005951	1.07e-12	-0.035766	0.032075	0.264804	0.3916	310903	0.00092321	287.293
rs12886625	14	103238934	atopic dermatitis and rhinitis	Johansson	G	C	0.0440169	0.005753	1.75e-13	0.007251	0.029612	0.80656	0.4688	318267	0.000964971	307.414
rs12440045	15	41782684	atopic dermatitis and rhinitis	Johansson	A	C	-0.0455205	0.00585	6.78e-14	-0.006426	0.029749	0.828962	0.4721	310458	0.00103283	320.982
rs10519068	15	61068704	atopic dermatitis and rhinitis	Johansson	A	G	-0.0832729	0.008671	2.32e-20	-0.133621	0.042084	0.001505	0.1278	323193	0.00154591	500.4
rs17293632	15	67442596	atopic dermatitis and rhinitis	Johansson	T	C	0.07139	0.006667	6.35e-25	0.011724	0.032942	0.721916	0.2372	323785	0.00184429	598.256
rs4381563	15	75400779	atopic dermatitis and rhinitis	Johansson	A	T	-0.0373904	0.006089	3.37e-09	-0.006091	0.029438	0.836081	0.3335	321468	0.000621507	199.918
rs6496676	15	90988384	atopic dermatitis and rhinitis	Johansson	T	A	-0.0569937	0.006292	2.75e-18	-0.027902	0.030294	0.357025	0.3106	314986	0.00139109	438.784
rs12935657	16	11219041	atopic dermatitis and rhinitis	Johansson	A	G	-0.0912385	0.006752	1.07e-38	-0.032383	0.032206	0.314649	0.2442	320549	0.00307283	988.026
rs143021546	16	27348484	atopic dermatitis and rhinitis	Johansson	C	G	-0.225396	0.03454	3.32e-10	-0.003661	0.179724	0.983739	0.01623	323341	0.00162231	525.411
rs34210653	17	4535314	atopic dermatitis and rhinitis	Johansson	A	G	-0.129767	0.02039	8.92e-10	-0.178106	0.11974	0.136886	0.02125	323785	0.00070047	226.96
rs112401631	17	38764524	atopic dermatitis and rhinitis	Johansson	A	T	0.28968	0.02011	9.71e-44	0.405569	0.122432	0.000929	0.01884	318452	0.00310233	991.015
rs10468514	17	43456240	atopic dermatitis and rhinitis	Johansson	G	A	0.0392207	0.005837	9.83e-11	0.049246	0.028841	0.087729	0.3984	322256	0.000737375	237.798
rs12952581	17	47448346	atopic dermatitis and rhinitis	Johansson	A	G	0.0449734	0.005939	3.07e-13	0.003307	0.030877	0.914683	0.3627	322354	0.000935044	301.696
rs12455792	18	48572640	atopic dermatitis and rhinitis	Johansson	T	C	0.0353671	0.005877	6.86e-09	0.011197	0.028775	0.697205	0.377	323436	0.00058757	190.152
rs3730775	18	51813966	atopic dermatitis and rhinitis	Johansson	A	T	-0.0351092	0.005834	6.86e-09	-0.054149	0.028563	0.058001	0.4014	323648	0.00059236	191.829
rs8086340	18	60006978	atopic dermatitis and rhinitis	Johansson	C	G	-0.0357308	0.005775	2.57e-09	0.005248	0.029655	0.859514	0.4645	319114	0.000635127	202.806
rs117710327	19	33726578	atopic dermatitis and rhinitis	Johansson	A	C	-0.109926	0.01218	3.63e-18	-0.094947	0.062828	0.130719	0.06221	317090	0.00140994	447.707
rs1555926	20	52184944	atopic dermatitis and rhinitis	Johansson	C	T	0.0554347	0.007042	3.47e-14	0.011162	0.037078	0.763391	0.2072	319505	0.00100959	322.895
rs3787100	20	62306410	atopic dermatitis and rhinitis	Johansson	A	G	-0.0487702	0.006688	2.2e-12	-0.122474	0.033877	0.000302	0.2451	322761	0.000880179	284.337
rs2072713	22	37319425	atopic dermatitis and rhinitis	Johansson	G	T	-0.0335568	0.005802	2.57e-08	-0.001956	0.029641	0.947367	0.4845	314706	0.000562488	177.117
