# Supplementary material for: Influence of inflammatory and metabolic factors on keratoconus risk: a causal inference analysis
Source: Eye (Lond). 2026 Feb 19;40(6):842–7. doi: 10.1038/s41433-026-04281-y (PMC13062002; doi:10.1038/s41433-026-04281-y)
Supplement: Supplementary file 2 — Supplementary Table 2 [file 41433_2026_4281_MOESM2_ESM.xlsx]

## Sheet: Supplementary Table 2
Supplementary Table 2. Effect of rheumatoid arthritis and inflammatory bowel disease on keratoconus. Instruments were selected from GWAS for Rheumatoid Arthritis19, Juvenile Arthritis20 as well as inflammatory bowel disease (IBD), Ulcerative Colitis and Crohn’s Disease21. Ln(OR) refers to changes in keratoconus, SE the standard error of the estimate, P-value are the probabilities estimated from t…
Exposure	Method	Ln(OR)	SE	P
Rheumatoid Arthritis19	Simple median	0.154	0.062	0.013
Rheumatoid Arthritis	IVW	0.102	0.034	0.003
Rheumatoid Arthritis	MR-Egger	0.065	0.053	0.217
Rheumatoid Arthritis	(intercept)	0.007	0.008	0.36
Juvenile Arthritis20	Simple median	0.036	0.085	0.672
Juvenile Arthritis	IVW	0.024	0.069	0.726
Juvenile Arthritis	MR-Egger	0.301	0.203	0.136
Juvenile Arthritis	(intercept)	-0.054	0.037	0.147
IBD21	Simple median	0.011	0.044	0.794
IBD	IVW	0.041	0.032	0.199
IBD	MR-Egger	0.025	0.074	0.734
IBD	(intercept)	0.002	0.008	0.817
UC	Simple median	0.029	0.047	0.537
UC	IVW	0.014	0.034	0.675
UC	MR-Egger	-0.069	0.07	0.329
UC	(intercept)	0.013	0.009	0.176
CD	Simple median	0.096	0.038	0.012
CD	IVW	0.081	0.029	0.005
CD	MR-Egger	-0.042	0.077	0.587
CD	(intercept)	0.017	0.01	0.085
